# Supplementary material for: Bile acids increase intestinal marker expression via the FXR/SNAI2/miR-1 axis in the stomach
Source: Cell Oncol (Dordr). 2021 Sep 12;44(5):1119–31. doi: 10.1007/s13402-021-00622-z (PMC8516775; doi:10.1007/s13402-021-00622-z)
Supplement: Supplementary file 2 — (XLSX 50 kb) [file 13402_2021_622_MOESM2_ESM.xlsx]

## Sheet: Sheet
Source	SourceID	Reference
book	70703973	Yun T, Clark E. Immune Accessory Molecules and Signal Transduction Williams Hematology 6th Edition, Chapter 15:175-184.
PM	10026130	Kyriakis JM. Signaling by the germinal center kinase family of protein kinases. J Biol Chem. 1999 Feb 26;274(9):5259-62.
PM	10026169	Braverman LE, Quilliam LA. Identification of Grb4/Nckbeta, a src homology 2 and 3 domain-containing adapter protein having similar binding and biological properties to Nck. J Biol Chem. 1999 Feb 26;274(9):5542-9.
PM	10085134	Wong L, Deb TB, Thompson SA, Wells A, Johnson GR. A differential requirement for the COOH-terminal region of the epidermal growth factor (EGF) receptor in amphiregulin and EGF mitogenic signaling. J Biol Chem. 1999 Mar 26;274(13):8900-9.
PM	10229072	Wunderlich L, Faragó A, Downward J, Buday L. Association of Nck with tyrosine-phosphorylated SLP-76 in activated T lymphocytes. Eur J Immunol. 1999 Apr;29(4):1068-75.
PM	10499523	Iwasaki H, Eguchi S, Ueno H, Marumo F, Hirata Y. Endothelin-mediated vascular growth requires p42/p44 mitogen-activated protein kinase and p70 S6 kinase cascades via transactivation of epidermal growth factor receptor. Endocrinology. 1999 Oct;140(10):4659-68.
PM	10550326	Cybulsky AV, Takano T, Papillon J, McTavish AJ. Complement C5b-9 induces receptor tyrosine kinase transactivation in glomerular epithelial cells. Am J Pathol. 1999 Nov;155(5):1701-11.
PM	10595738	Katayama H, Hashimoto Y, Kiyokawa E, Nakaya M, Sakamoto A, Machinami R, Kurata T, Mochizuki N, Matsuda M. Epidermal growth factor-dependent dissociation of CrkII proto-oncogene product from the epidermal growth factor receptor in human glioma cells. Jpn J Cancer Res. 1999 Oct;90(10):1096-103.
PM	10702246	Venkatakrishnan G, Salgia R, Groopman JE. Chemokine receptors CXCR-1/2 activate mitogen-activated protein kinase via the epidermal growth factor receptor in ovarian cancer cells. J Biol Chem. 2000 Mar 10;275(10):6868-75.
PM	10722725	Jo M, Stolz DB, Esplen JE, Dorko K, Michalopoulos GK, Strom SC. Cross-talk between epidermal growth factor receptor and c-Met signal pathways in transformed cells. J Biol Chem. 2000 Mar 24;275(12):8806-11.
PM	10734107	Maudsley S, Pierce KL, Zamah AM, Miller WE, Ahn S, Daaka Y, Lefkowitz RJ, Luttrell LM. The beta(2)-adrenergic receptor mediates extracellular signal-regulated kinase activation via assembly of a multi-receptor complex with the epidermal growth factor receptor. J Biol Chem. 2000 Mar 31;275(13):9572-80.
PM	10799549	Wang X, McCullough KD, Franke TF, Holbrook NJ. Epidermal growth factor receptor-dependent Akt activation by oxidative stress enhances cell survival. J Biol Chem. 2000 May 12;275(19):14624-31.
PM	10830317	Salvatori L, Ravenna L, Felli MP, Cardillo MR, Russo MA, Frati L, Gulino A, Petrangeli E. Identification of an estrogen-mediated deoxyribonucleic acid-binding independent transactivation pathway on the epidermal growth factor receptor gene promoter. Endocrinology. 2000 Jun;141(6):2266-74.
PM	10846186	Castagliuolo I, Valenick L, Liu J, Pothoulakis C. Epidermal growth factor receptor transactivation mediates substance P-induced mitogenic responses in U-373 MG cells. J Biol Chem. 2000 Aug 25;275(34):26545-50.
PM	10880430	Olayioye MA, Neve RM, Lane HA, Hynes NE. The ErbB signaling network: receptor heterodimerization in development and cancer. EMBO J. 2000 Jul 03;19(13):3159-67.
PM	10931950	Lenferink AE, Simpson JF, Shawver LK, Coffey RJ, Forbes JT, Arteaga CL. Blockade of the epidermal growth factor receptor tyrosine kinase suppresses tumorigenesis in MMTV/Neu + MMTV/TGF-alpha bigenic mice. Proc Natl Acad Sci U S A. 2000 Aug 15;97(17):9609-14.
PM	10938135	Hong SH, Privalsky ML. The SMRT corepressor is regulated by a MEK-1 kinase pathway: inhibition of corepressor function is associated with SMRT phosphorylation and nuclear export. Mol Cell Biol. 2000 Sep;20(17):6612-25.
PM	10971656	Sato K, Kimoto M, Kakumoto M, Horiuchi D, Iwasaki T, Tokmakov AA, Fukami Y. Adaptor protein Shc undergoes translocation and mediates up-regulation of the tyrosine kinase c-Src in EGF-stimulated A431 cells. Genes Cells. 2000 Sep;5(9):749-64.
PM	10985391	Odintsova E, Sugiura T, Berditchevski F. Attenuation of EGF receptor signaling by a metastasis suppressor, the tetraspanin CD82/KAI-1. Curr Biol. 2000 Aug 24;10(16):1009-12.
PM	11042184	Hoegy SE, Oh HR, Corcoran ML, Stetler-Stevenson WG. Tissue inhibitor of metalloproteinases-2 (TIMP-2) suppresses TKR-growth factor signaling independent of metalloproteinase inhibition. J Biol Chem. 2001 Feb 02;276(5):3203-14. Epub 2000 Oct 19.
PM	11084343	Sorkin A, McClure M, Huang F, Carter R. Interaction of EGF receptor and grb2 in living cells visualized by fluorescence resonance energy transfer (FRET) microscopy. Curr Biol. 2000 Nov 02;10(21):1395-8.
PM	11252954	Yarden Y, Sliwkowski MX. Untangling the ErbB signalling network. Nat Rev Mol Cell Biol. 2001 Feb;2(2):127-37.
PM	11274345	Kyriakis JM, Avruch J. Mammalian mitogen-activated protein kinase signal transduction pathways activated by stress and inflammation. Physiol Rev. 2001 Apr;81(2):807-69.
PM	11278982	Chen K, Vita JA, Berk BC, Keaney JF. c-Jun N-terminal kinase activation by hydrogen peroxide in endothelial cells involves SRC-dependent epidermal growth factor receptor transactivation. J Biol Chem. 2001 May 11;276(19):16045-50. Epub 2001 Feb 27.
PM	11370743	Oksvold MP, Skarpen E, Wierřd L, Paulsen RE, Huitfeldt HS. Re-localization of activated EGF receptor and its signal transducers to multivesicular compartments downstream of early endosomes in response to EGF. Eur J Cell Biol. 2001 Apr;80(4):285-94.
PM	11408594	Burke P, Schooler K, Wiley HS. Regulation of epidermal growth factor receptor signaling by endocytosis and intracellular trafficking. Mol Biol Cell. 2001 Jun;12(6):1897-910.
PM	11533253	Wheeler M, Domin J. Recruitment of the class II phosphoinositide 3-kinase C2beta to the epidermal growth factor receptor: role of Grb2. Mol Cell Biol. 2001 Oct;21(19):6660-7.
PM	11585905	Vińals F, Pouysségur J. Transforming growth factor beta1 (TGF-beta1) promotes endothelial cell survival during in vitro angiogenesis via an autocrine mechanism implicating TGF-alpha signaling. Mol Cell Biol. 2001 Nov;21(21):7218-30.
PM	11642542	Sipione S, Cattaneo E. Modeling Huntington's disease in cells, flies, and mice. Mol Neurobiol. 2001 Feb;23(1):21-51.
PM	11733534	Song C, Perides G, Liu YF. Expression of full-length polyglutamine-expanded Huntingtin disrupts growth factor receptor signaling in rat pheochromocytoma (PC12) cells. J Biol Chem. 2002 Feb 22;277(8):6703-7. Epub 2001 Dec 3.
PM	11737890	Olayioye MA. Update on HER-2 as a target for cancer therapy: intracellular signaling pathways of ErbB2/HER-2 and family members. Breast Cancer Res. 2001;3(6):385-9. Epub 2001 Oct 4.
PM	11823423	Waterman H, Katz M, Rubin C, Shtiegman K, Lavi S, Elson A, Jovin T, Yarden Y. A mutant EGF-receptor defective in ubiquitylation and endocytosis unveils a role for Grb2 in negative signaling. EMBO J. 2002 Feb 01;21(3):303-13.
PM	11896612	Saucier C, Papavasiliou V, Palazzo A, Naujokas MA, Kremer R, Park M. Use of signal specific receptor tyrosine kinase oncoproteins reveals that pathways downstream from Grb2 or Shc are sufficient for cell transformation and metastasis. Oncogene. 2002 Mar 14;21(12):1800-11.
PM	11907028	Haas M, Wang H, Tian J, Xie Z. Src-mediated inter-receptor cross-talk between the Na+/K+-ATPase and the epidermal growth factor receptor relays the signal from ouabain to mitogen-activated protein kinases. J Biol Chem. 2002 May 24;277(21):18694-702. Epub 2002 Mar 20.
PM	11934884	Justman QA, Clinton GM. Herstatin, an autoinhibitor of the human epidermal growth factor receptor 2 tyrosine kinase, modulates epidermal growth factor signaling pathways resulting in growth arrest. J Biol Chem. 2002 Jun 07;277(23):20618-24. Epub 2002 Apr 4.
PM	11960376	Oneyama C, Nakano H, Sharma SV. UCS15A, a novel small molecule, SH3 domain-mediated protein-protein interaction blocking drug. Oncogene. 2002 Mar 27;21(13):2037-50.
PM	11973637	Wang D, Patil S, Li W, Humphrey LE, Brattain MG, Howell GM. Activation of the TGFalpha autocrine loop is downstream of IGF-I receptor activation during mitogenesis in growth factor dependent human colon carcinoma cells. Oncogene. 2002 Apr 25;21(18):2785-96.
PM	12006650	Jiang X, Sorkin A. Coordinated traffic of Grb2 and Ras during epidermal growth factor receptor endocytosis visualized in living cells. Mol Biol Cell. 2002 May;13(5):1522-35.
PM	12094214	Kullander K, Klein R. Mechanisms and functions of Eph and ephrin signalling. Nat Rev Mol Cell Biol. 2002 Jul;3(7):475-86.
PM	12095417	Harmon AW, Patel YM, Harp JB. Genistein inhibits CCAAT/enhancer-binding protein beta (C/EBPbeta) activity and 3T3-L1 adipogenesis by increasing C/EBP homologous protein expression. Biochem J. 2002 Oct 01;367(Pt 1):203-8.
PM	12101233	Iordanov MS, Choi RJ, Ryabinina OP, Dinh TH, Bright RK, Magun BE. The UV (Ribotoxic) stress response of human keratinocytes involves the unexpected uncoupling of the Ras-extracellular signal-regulated kinase signaling cascade from the activated epidermal growth factor receptor. Mol Cell Biol. 2002 Aug;22(15):5380-94.
PM	12218049	Piiper A, Dikic I, Lutz MP, Leser J, Kronenberger B, Elez R, Cramer H, Müller-Esterl W, Zeuzem S. Cyclic AMP induces transactivation of the receptors for epidermal growth factor and nerve growth factor, thereby modulating activation of MAP kinase, Akt, and neurite outgrowth in PC12 cells. J Biol Chem. 2002 Nov 15;277(46):43623-30. Epub 2002 Sep 5.
PM	12242303	Wang Y, Pennock S, Chen X, Wang Z. Endosomal signaling of epidermal growth factor receptor stimulates signal transduction pathways leading to cell survival. Mol Cell Biol. 2002 Oct;22(20):7279-90.
PM	12399475	Martinu L, Santiago-Walker A, Qi H, Chou MM. Endocytosis of epidermal growth factor receptor regulated by Grb2-mediated recruitment of the Rab5 GTPase-activating protein RN-tre. J Biol Chem. 2002 Dec 27;277(52):50996-1002. Epub 2002 Oct 23.
PM	12421825	Razandi M, Pedram A, Park ST, Levin ER. Proximal events in signaling by plasma membrane estrogen receptors. J Biol Chem. 2003 Jan 24;278(4):2701-12. Epub 2002 Nov 5.
PM	12435727	Andl CD, Mizushima T, Nakagawa H, Oyama K, Harada H, Chruma K, Herlyn M, Rustgi AK. Epidermal growth factor receptor mediates increased cell proliferation, migration, and aggregation in esophageal keratinocytes in vitro and in vivo. J Biol Chem. 2003 Jan 17;278(3):1824-30. Epub 2002 Nov 14.
PM	12438278	Narita Y, Nagane M, Mishima K, Huang HJ, Furnari FB, Cavenee WK. Mutant epidermal growth factor receptor signaling down-regulates p27 through activation of the phosphatidylinositol 3-kinase/Akt pathway in glioblastomas. Cancer Res. 2002 Nov 15;62(22):6764-9.
PM	12471035	Lavictoire SJ, Parolin DA, Klimowicz AC, Kelly JF, Lorimer IA. Interaction of Hsp90 with the nascent form of the mutant epidermal growth factor receptor EGFRvIII. J Biol Chem. 2003 Feb 14;278(7):5292-9. Epub 2002 Dec 5.
PM	12518001	Francis GA, Fayard E, Picard F, Auwerx J. Nuclear receptors and the control of metabolism. Annu Rev Physiol. 2003;65:261-311. Epub 2002 May 1.
PM	12577067	Blagoev B, Kratchmarova I, Ong SE, Nielsen M, Foster LJ, Mann M. A proteomics strategy to elucidate functional protein-protein interactions applied to EGF signaling. Nat Biotechnol. 2003 Mar;21(3):315-8. Epub 2003 Feb 10.
PM	12586732	Reinehr R, Schliess F, Häussinger D. Hyperosmolarity and CD95L trigger CD95/EGF receptor association and tyrosine phosphorylation of CD95 as prerequisites for CD95 membrane trafficking and DISC formation. FASEB J. 2003 Apr;17(6):731-3. Epub 2003 Feb 5.
PM	12604671	Mukhin YV, Garnovsky EA, Ullian ME, Garnovskaya MN. Bradykinin B2 receptor activates extracellular signal-regulated protein kinase in mIMCD-3 cells via epidermal growth factor receptor transactivation. J Pharmacol Exp Ther. 2003 Mar;304(3):968-77.
PM	12718893	Mi LZ, Devarakonda S, Harp JM, Han Q, Pellicciari R, Willson TM, Khorasanizadeh S, Rastinejad F. Structural basis for bile acid binding and activation of the nuclear receptor FXR. Mol Cell. 2003 Apr;11(4):1093-100.
PM	12754200	Pircher PC, Kitto JL, Petrowski ML, Tangirala RK, Bischoff ED, Schulman IG, Westin SK. Farnesoid X receptor regulates bile acid-amino acid conjugation. J Biol Chem. 2003 Jul 25;278(30):27703-11. Epub 2003 May 16.
PM	12839972	Alaoui-Jamali MA, Song DJ, Benlimame N, Yen L, Deng X, Hernandez-Perez M, Wang T. Regulation of multiple tumor microenvironment markers by overexpression of single or paired combinations of ErbB receptors. Cancer Res. 2003 Jul 01;63(13):3764-74.
PM	12930839	He YY, Huang JL, Gentry JB, Chignell CF. Epidermal growth factor receptor down-regulation induced by UVA in human keratinocytes does not require the receptor kinase activity. J Biol Chem. 2003 Oct 24;278(43):42457-65. Epub 2003 Aug 20.
PM	12968955	Pietras RJ. Interactions between estrogen and growth factor receptors in human breast cancers and the tumor-associated vasculature. Breast J. 2003 Sep-Oct;9(5):361-73.
PM	12970364	Nair VD, Sealfon SC. Agonist-specific transactivation of phosphoinositide 3-kinase signaling pathway mediated by the dopamine D2 receptor. J Biol Chem. 2003 Nov 21;278(47):47053-61. Epub 2003 Sep 11.
PM	1322798	Lowenstein EJ, Daly RJ, Batzer AG, Li W, Margolis B, Lammers R, Ullrich A, Skolnik EY, Bar-Sagi D, Schlessinger J. The SH2 and SH3 domain-containing protein GRB2 links receptor tyrosine kinases to ras signaling. Cell. 1992 Aug 07;70(3):431-42.
PM	1384039	Matuoka K, Shibata M, Yamakawa A, Takenawa T. Cloning of ASH, a ubiquitous protein composed of one Src homology region (SH) 2 and two SH3 domains, from human and rat cDNA libraries. Proc Natl Acad Sci U S A. 1992 Oct 01;89(19):9015-9.
PM	14506308	Saez JC, Berthoud VM, Branes MC, Martinez AD, Beyer EC. Plasma membrane channels formed by connexins: their regulation and functions. Physiol Rev. 2003 Oct;83(4):1359-400.
PM	14576153	Lu D, Zhang H, Ludwig D, Persaud A, Jimenez X, Burtrum D, Balderes P, Liu M, Bohlen P, Witte L, Zhu Z. Simultaneous blockade of both the epidermal growth factor receptor and the insulin-like growth factor receptor signaling pathways in cancer cells with a fully human recombinant bispecific antibody. J Biol Chem. 2004 Jan 23;279(4):2856-65. Epub 2003 Oct 23.
PM	14593093	Raucci A, Laplantine E, Mansukhani A, Basilico C. Activation of the ERK1/2 and p38 mitogen-activated protein kinase pathways mediates fibroblast growth factor-induced growth arrest of chondrocytes. J Biol Chem. 2004 Jan 16;279(3):1747-56. Epub 2003 Oct 30.
PM	14679214	Schulze WX, Mann M. A novel proteomic screen for peptide-protein interactions. J Biol Chem. 2004 Mar 12;279(11):10756-64. Epub 2003 Dec 16.
PM	14701854	Sah JF, Balasubramanian S, Eckert RL, Rorke EA. Epigallocatechin-3-gallate inhibits epidermal growth factor receptor signaling pathway. Evidence for direct inhibition of ERK1/2 and AKT kinases. J Biol Chem. 2004 Mar 26;279(13):12755-62. Epub 2003 Dec 29.
PM	14729567	Zhang Y, Castellani LW, Sinal CJ, Gonzalez FJ, Edwards PA. Peroxisome proliferator-activated receptor-gamma coactivator 1alpha (PGC-1alpha) regulates triglyceride metabolism by activation of the nuclear receptor FXR. Genes Dev. 2004 Jan 15;18(2):157-69. Epub 2004 Jan 16.
PM	14981538	Farhana L, Dawson MI, Huang Y, Zhang Y, Rishi AK, Reddy KB, Freeman RS, Fontana JA. Apoptosis signaling by the novel compound 3-Cl-AHPC involves increased EGFR proteolysis and accompanying decreased phosphatidylinositol 3-kinase and AKT kinase activities. Oncogene. 2004 Mar 11;23(10):1874-84.
PM	14988830	Chen F, Ananthanarayanan M, Emre S, Neimark E, Bull LN, Knisely AS, Strautnieks SS, Thompson RJ, Magid MS, Gordon R, Balasubramanian N, Suchy FJ, Shneider BL. Progressive familial intrahepatic cholestasis, type 1, is associated with decreased farnesoid X receptor activity. Gastroenterology. 2004 Mar;126(3):756-64.
PM	15033580	Warn-Cramer BJ, Lau AF. Regulation of gap junctions by tyrosine protein kinases. Biochim Biophys Acta. 2004 Mar 23;1662(1-2):81-95.
PM	15039424	Reinehr R, Becker S, Höngen A, Haüssinger D. The Src family kinase Yes triggers hyperosmotic activation of the epidermal growth factor receptor and CD95. J Biol Chem. 2004 Jun 04;279(23):23977-87. Epub 2004 Mar 23.
PM	15077177	Li B, Yuan M, Kim IA, Chang CM, Bernhard EJ, Shu HK. Mutant epidermal growth factor receptor displays increased signaling through the phosphatidylinositol-3 kinase/AKT pathway and promotes radioresistance in cells of astrocytic origin. Oncogene. 2004 Jun 03;23(26):4594-602.
PM	15090615	Schulze A, Nicke B, Warne PH, Tomlinson S, Downward J. The transcriptional response to Raf activation is almost completely dependent on Mitogen-activated Protein Kinase Kinase activity and shows a major autocrine component. Mol Biol Cell. 2004 Jul;15(7):3450-63. Epub 2004 Apr 16.
PM	15192046	Saito T, Okada S, Ohshima K, Yamada E, Sato M, Uehara Y, Shimizu H, Pessin JE, Mori M. Differential activation of epidermal growth factor (EGF) receptor downstream signaling pathways by betacellulin and EGF. Endocrinology. 2004 Sep;145(9):4232-43. Epub 2004 Jun 10.
PM	15202934	Kanaya E, Shiraki T, Jingami H. The nuclear bile acid receptor FXR is activated by PGC-1alpha in a ligand-dependent manner. Biochem J. 2004 Sep 15;382(Pt 3):913-21.
PM	15254267	Kansra S, Stoll SW, Johnson JL, Elder JT. Autocrine extracellular signal-regulated kinase (ERK) activation in normal human keratinocytes: metalloproteinase-mediated release of amphiregulin triggers signaling from ErbB1 to ERK. Mol Biol Cell. 2004 Sep;15(9):4299-309. Epub 2004 Jul 14.
PM	15271984	Hildreth KL, Wu JH, Barak LS, Exum ST, Kim LK, Peppel K, Freedman NJ. Phosphorylation of the platelet-derived growth factor receptor-beta by G protein-coupled receptor kinase-2 reduces receptor signaling and interaction with the Na(+)/H(+) exchanger regulatory factor. J Biol Chem. 2004 Oct 01;279(40):41775-82. Epub 2004 Jul 22.
PM	15294912	Moran AE, Hunt DH, Javid SH, Redston M, Carothers AM, Bertagnolli MM. Apc deficiency is associated with increased Egfr activity in the intestinal enterocytes and adenomas of C57BL/6J-Min/+ mice. J Biol Chem. 2004 Oct 08;279(41):43261-72. Epub 2004 Aug 4.
PM	15329387	Savkur RS, Thomas JS, Bramlett KS, Gao Y, Michael LF, Burris TP. Ligand-dependent coactivation of the human bile acid receptor FXR by the peroxisome proliferator-activated receptor gamma coactivator-1alpha. J Pharmacol Exp Ther. 2005 Jan;312(1):170-8. Epub 2004 Aug 25.
PM	15337756	Schäfer B, Marg B, Gschwind A, Ullrich A. Distinct ADAM metalloproteinases regulate G protein-coupled receptor-induced cell proliferation and survival. J Biol Chem. 2004 Nov 12;279(46):47929-38. Epub 2004 Aug 26.
PM	15509566	Qin L, Tamasi J, Raggatt L, Li X, Feyen JH, Lee DC, Dicicco-Bloom E, Partridge NC. Amphiregulin is a novel growth factor involved in normal bone development and in the cellular response to parathyroid hormone stimulation. J Biol Chem. 2005 Feb 04;280(5):3974-81. Epub 2004 Oct 27.
PM	15578100	Tessner TG, Muhale F, Riehl TE, Anant S, Stenson WF. Prostaglandin E2 reduces radiation-induced epithelial apoptosis through a mechanism involving AKT activation and bax translocation. J Clin Invest. 2004 Dec;114(11):1676-85.
PM	15604093	Albers M, Kranz H, Kober I, Kaiser C, Klink M, Suckow J, Kern R, Koegl M. Automated yeast two-hybrid screening for nuclear receptor-interacting proteins. Mol Cell Proteomics. 2005 Feb;4(2):205-13. Epub 2004 Dec 15.
PM	15735700	Evangelopoulos ME, Weis J, Krüttgen A. Signalling pathways leading to neuroblastoma differentiation after serum withdrawal: HDL blocks neuroblastoma differentiation by inhibition of EGFR. Oncogene. 2005 May 05;24(20):3309-18.
PM	15856020	Murillo MM, del Castillo G, Sánchez A, Fernández M, Fabregat I. Involvement of EGF receptor and c-Src in the survival signals induced by TGF-beta1 in hepatocytes. Oncogene. 2005 Jun 30;24(28):4580-7.
PM	15864276	Hynes NE, Lane HA. ERBB receptors and cancer: the complexity of targeted inhibitors. Nat Rev Cancer. 2005 May;5(5):341-54.
PM	15899888	Duran-Sandoval D, Cariou B, Percevault F, Hennuyer N, Grefhorst A, van Dijk TH, Gonzalez FJ, Fruchart JC, Kuipers F, Staels B. The farnesoid X receptor modulates hepatic carbohydrate metabolism during the fasting-refeeding transition. J Biol Chem. 2005 Aug 19;280(33):29971-9. Epub 2005 May 16.
PM	15917250	Reinehr R, Becker S, Eberle A, Grether-Beck S, Häussinger D. Involvement of NADPH oxidase isoforms and Src family kinases in CD95-dependent hepatocyte apoptosis. J Biol Chem. 2005 Jul 22;280(29):27179-94. Epub 2005 May 25.
PM	16027114	Gesty-Palmer D, El Shewy H, Kohout TA, Luttrell LM. beta-Arrestin 2 expression determines the transcriptional response to lysophosphatidic acid stimulation in murine embryo fibroblasts. J Biol Chem. 2005 Sep 16;280(37):32157-67. Epub 2005 Jul 15.
PM	16033771	Gilot D, Serandour AL, Ilyin GP, Lagadic-Gossmann D, Loyer P, Corlu A, Coutant A, Baffet G, Peter ME, Fardel O, Guguen-Guillouzo C. A role for caspase-8 and c-FLIPL in proliferation and cell-cycle progression of primary hepatocytes. Carcinogenesis. 2005 Dec;26(12):2086-94. Epub 2005 Jul 20.
PM	16170369	Song S, Lippman SM, Zou Y, Ye X, Ajani JA, Xu XC. Induction of cyclooxygenase-2 by benzo[a]pyrene diol epoxide through inhibition of retinoic acid receptor-beta 2 expression. Oncogene. 2005 Dec 15;24(56):8268-76.
PM	16204070	Jiang J, Greulich H, Jänne PA, Sellers WR, Meyerson M, Griffin JD. Epidermal growth factor-independent transformation of Ba/F3 cells with cancer-derived epidermal growth factor receptor mutants induces gefitinib-sensitive cell cycle progression. Cancer Res. 2005 Oct 01;65(19):8968-74.
PM	16211578	Marlowe JL, Puga A. Aryl hydrocarbon receptor, cell cycle regulation, toxicity, and tumorigenesis. J Cell Biochem. 2005 Dec 15;96(6):1174-84.
PM	16219912	Johnson DR, Li CW, Chen LY, Ghosh JC, Chen JD. Regulation and binding of pregnane X receptor by nuclear receptor corepressor silencing mediator of retinoid and thyroid hormone receptors (SMRT). Mol Pharmacol. 2006 Jan;69(1):99-108. Epub 2005 Oct 11.
PM	16273093	Jones RB, Gordus A, Krall JA, MacBeath G. A quantitative protein interaction network for the ErbB receptors using protein microarrays. Nature. 2006 Jan 12;439(7073):168-74. Epub 2005 Nov 6.
PM	16288052	Migliaccio A, Di Domenico M, Castoria G, Nanayakkara M, Lombardi M, de Falco A, Bilancio A, Varricchio L, Ciociola A, Auricchio F. Steroid receptor regulation of epidermal growth factor signaling through Src in breast and prostate cancer cells: steroid antagonist action. Cancer Res. 2005 Nov 15;65(22):10585-93.
PM	16557297	Ma K, Saha PK, Chan L, Moore DD. Farnesoid X receptor is essential for normal glucose homeostasis. J Clin Invest. 2006 Apr;116(4):1102-9. Epub 2006 Mar 23.
PM	16574647	Chang AJ, Song DH, Wolfe MM. Attenuation of peroxisome proliferator-activated receptor gamma (PPARgamma) mediates gastrin-stimulated colorectal cancer cell proliferation. J Biol Chem. 2006 May 26;281(21):14700-10. Epub 2006 Mar 30.
PM	16729043	Schulze WX, Deng L, Mann M. Phosphotyrosine interactome of the ErbB-receptor kinase family. Mol Syst Biol. 2005;1:2005.0008. Epub 2005 May 25.
PM	16772302	Reinehr R, Becker S, Braun J, Eberle A, Grether-Beck S, Haüssinger D. Endosomal acidification and activation of NADPH oxidase isoforms are upstream events in hyperosmolarity-induced hepatocyte apoptosis. J Biol Chem. 2006 Aug 11;281(32):23150-66. Epub 2006 Jun 13.
PM	16778009	Rizzo G, Disante M, Mencarelli A, Renga B, Gioiello A, Pellicciari R, Fiorucci S. The farnesoid X receptor promotes adipocyte differentiation and regulates adipose cell function in vivo. Mol Pharmacol. 2006 Oct;70(4):1164-73. Epub 2006 Jun 15.
PM	16799092	Wu SL, Kim J, Bandle RW, Liotta L, Petricoin E, Karger BL. Dynamic profiling of the post-translational modifications and interaction partners of epidermal growth factor receptor signaling after stimulation by epidermal growth factor using Extended Range Proteomic Analysis (ERPA). Mol Cell Proteomics. 2006 Sep;5(9):1610-27. Epub 2006 Jun 23.
PM	16819395	Suchy FJ, Ananthanarayanan M. Bile salt excretory pump: biology and pathobiology. J Pediatr Gastroenterol Nutr. 2006 Jul;43 Suppl 1:S10-6.
PM	16819546	Jones HE, Gee JM, Barrow D, Tonge D, Holloway B, Nicholson RI. Inhibition of insulin receptor isoform-A signalling restores sensitivity to gefitinib in previously de novo resistant colon cancer cells. Br J Cancer. 2006 Jul 17;95(2):172-80. Epub 2006 Jul 4.
PM	16878685	Natarajan K, Berk BC. Crosstalk coregulation mechanisms of G protein-coupled receptors and receptor tyrosine kinases. Methods Mol Biol. 2006;332:51-77.
PM	16885373	Cunningham MP, Thomas H, Fan Z, Modjtahedi H. Responses of human colorectal tumor cells to treatment with the anti-epidermal growth factor receptor monoclonal antibody ICR62 used alone and in combination with the EGFR tyrosine kinase inhibitor gefitinib. Cancer Res. 2006 Aug 01;66(15):7708-15.
PM	17130473	Miettinen PJ, Ustinov J, Ormio P, Gao R, Palgi J, Hakonen E, Juntti-Berggren L, Berggren PO, Otonkoski T. Downregulation of EGF receptor signaling in pancreatic islets causes diabetes due to impaired postnatal beta-cell growth. Diabetes. 2006 Dec;55(12):3299-308.
PM	17242169	Bonaccorsi L, Nosi D, Muratori M, Formigli L, Forti G, Baldi E. Altered endocytosis of epidermal growth factor receptor in androgen receptor positive prostate cancer cell lines. J Mol Endocrinol. 2007 Feb;38(1-2):51-66.
PM	17284441	Hitosugi T, Sasaki K, Sato M, Suzuki Y, Umezawa Y. Epidermal growth factor directs sex-specific steroid signaling through Src activation. J Biol Chem. 2007 Apr 06;282(14):10697-706. Epub 2007 Feb 5.
PM	17312270	Adams BD, Furneaux H, White BA. The micro-ribonucleic acid (miRNA) miR-206 targets the human estrogen receptor-alpha (ERalpha) and represses ERalpha messenger RNA and protein expression in breast cancer cell lines. Mol Endocrinol. 2007 May;21(5):1132-47. Epub 2007 Feb 20.
PM	17333335	Journe F, Laurent G, Chaboteaux C, Nonclercq D, Durbecq V, Larsimont D, Body JJ. Farnesol, a mevalonate pathway intermediate, stimulates MCF-7 breast cancer cell growth through farnesoid-X-receptor-mediated estrogen receptor activation. Breast Cancer Res Treat. 2008 Jan;107(1):49-61. Epub 2007 Feb 28.
PM	17372273	Grandal MV, Zandi R, Pedersen MW, Willumsen BM, van Deurs B, Poulsen HS. EGFRvIII escapes down-regulation due to impaired internalization and sorting to lysosomes. Carcinogenesis. 2007 Jul;28(7):1408-17. Epub 2007 Mar 19.
PM	17474147	Wu C, Ma MH, Brown KR, Geisler M, Li L, Tzeng E, Jia CY, Jurisica I, Li SS. Systematic identification of SH3 domain-mediated human protein-protein interactions by peptide array target screening. Proteomics. 2007 Jun;7(11):1775-85.
PM	17536007	Wayne CM, Fan HY, Cheng X, Richards JS. Follicle-stimulating hormone induces multiple signaling cascades: evidence that activation of Rous sarcoma oncogene, RAS, and the epidermal growth factor receptor are critical for granulosa cell differentiation. Mol Endocrinol. 2007 Aug;21(8):1940-57. Epub 2007 May 29.
PM	17545606	Das AK, Chen BP, Story MD, Sato M, Minna JD, Chen DJ, Nirodi CS. Somatic mutations in the tyrosine kinase domain of epidermal growth factor receptor (EGFR) abrogate EGFR-mediated radioprotection in non-small cell lung carcinoma. Cancer Res. 2007 Jun 01;67(11):5267-74.
PM	17548515	Curto M, Cole BK, Lallemand D, Liu CH, McClatchey AI. Contact-dependent inhibition of EGFR signaling by Nf2/Merlin. J Cell Biol. 2007 Jun 04;177(5):893-903.
PM	17646646	Huang PH, Mukasa A, Bonavia R, Flynn RA, Brewer ZE, Cavenee WK, Furnari FB, White FM. Quantitative analysis of EGFRvIII cellular signaling networks reveals a combinatorial therapeutic strategy for glioblastoma. Proc Natl Acad Sci U S A. 2007 Jul 31;104(31):12867-72. Epub 2007 Jul 23.
PM	17671194	Lahusen T, Fereshteh M, Oh A, Wellstein A, Riegel AT. Epidermal growth factor receptor tyrosine phosphorylation and signaling controlled by a nuclear receptor coactivator, amplified in breast cancer 1. Cancer Res. 2007 Aug 01;67(15):7256-65.
PM	17699797	Luangdilok S, Box C, Patterson L, Court W, Harrington K, Pitkin L, Rh?s-Evans P, O-charoenrat P, Eccles S. Syk tyrosine kinase is linked to cell motility and progression in squamous cell carcinomas of the head and neck. Cancer Res. 2007 Aug 15;67(16):7907-16.
PM	17942915	Takami T, Kaposi-Novak P, Uchida K, Gomez-Quiroz LE, Conner EA, Factor VM, Thorgeirsson SS. Loss of hepatocyte growth factor/c-Met signaling pathway accelerates early stages of N-nitrosodiethylamine induced hepatocarcinogenesis. Cancer Res. 2007 Oct 15;67(20):9844-51.
PM	17971399	Khan EM, Lanir R, Danielson AR, Goldkorn T. Epidermal growth factor receptor exposed to cigarette smoke is aberrantly activated and undergoes perinuclear trafficking. FASEB J. 2008 Mar;22(3):910-7. Epub 2007 Oct 30.
PM	17991782	Morimatsu M, Takagi H, Ota KG, Iwamoto R, Yanagida T, Sako Y. Multiple-state reactions between the epidermal growth factor receptor and Grb2 as observed by using single-molecule analysis. Proc Natl Acad Sci U S A. 2007 Nov 13;104(46):18013-8. Epub 2007 Nov 8.
PM	18045865	Reinehr R, Sommerfeld A, Keitel V, Grether-Beck S, Haüssinger D. Amplification of CD95 activation by caspase 8-induced endosomal acidification in rat hepatocytes. J Biol Chem. 2008 Jan 25;283(4):2211-22. Epub 2007 Nov 28.
PM	18193092	Cai CQ, Peng Y, Buckley MT, Wei J, Chen F, Liebes L, Gerald WL, Pincus MR, Osman I, Lee P. Epidermal growth factor receptor activation in prostate cancer by three novel missense mutations. Oncogene. 2008 May 15;27(22):3201-10. Epub 2008 Jan 14.
PM	18216322	Arcidiacono MV, Sato T, Alvarez-Hernandez D, Yang J, Tokumoto M, Gonzalez-Suarez I, Lu Y, Tominaga Y, Cannata-Andia J, Slatopolsky E, Dusso AS. EGFR activation increases parathyroid hyperplasia and calcitriol resistance in kidney disease. J Am Soc Nephrol. 2008 Feb;19(2):310-20. Epub 2008 Jan 23.
PM	18245470	Bremm A, Walch A, Fuchs M, Mages J, Duyster J, Keller G, Hermannstädter C, Becker KF, Rauser S, Langer R, von Weyhern CH, Höfler H, Luber B. Enhanced activation of epidermal growth factor receptor caused by tumor-derived E-cadherin mutations. Cancer Res. 2008 Feb 01;68(3):707-14.
PM	18271526	Tong J, Taylor P, Jovceva E, St-Germain JR, Jin LL, Nikolic A, Gu X, Li ZH, Trudel S, Moran MF. Tandem immunoprecipitation of phosphotyrosine-mass spectrometry (TIPY-MS) indicates C19ORF19 becomes tyrosine-phosphorylated and associated with activated epidermal growth factor receptor. J Proteome Res. 2008 Mar;7(3):1067-77. Epub 2008 Feb 14.
PM	18550772	Fox EM, Bernaciak TM, Wen J, Weaver AM, Shupnik MA, Silva CM. Signal transducer and activator of transcription 5b, c-Src, and epidermal growth factor receptor signaling play integral roles in estrogen-stimulated proliferation of estrogen receptor-positive breast cancer cells. Mol Endocrinol. 2008 Aug;22(8):1781-96. Epub 2008 Jun 11.
PM	18668040	Selbach M, Schwanhäusser B, Thierfelder N, Fang Z, Khanin R, Rajewsky N. Widespread changes in protein synthesis induced by microRNAs. Nature. 2008 Sep 04;455(7209):58-63. Epub 2008 Jul 30.
PM	19047134	Modica S, Murzilli S, Salvatore L, Schmidt DR, Moschetta A. Nuclear bile acid receptor FXR protects against intestinal tumorigenesis. Cancer Res. 2008 Dec 01;68(23):9589-94.
PM	19110321	Aggarwal BB, Sung B. Pharmacological basis for the role of curcumin in chronic diseases: an age-old spice with modern targets. Trends Pharmacol Sci. 2009 Feb;30(2):85-94. Epub 2008 Dec 26.
PM	19254954	Okamura T, Singh S, Buolamwini J, Haystead T, Friedman H, Bigner D, Ali-Osman F. Tyrosine phosphorylation of the human glutathione S-transferase P1 by epidermal growth factor receptor. J Biol Chem. 2009 Jun 19;284(25):16979-89. Epub 2009 Mar 2.
PM	19289468	Kurada BR, Li LC, Mulherkar N, Subramanian M, Prasad KV, Prabhakar BS. MADD, a splice variant of IG20, is indispensable for MAPK activation and protection against apoptosis upon tumor necrosis factor-alpha treatment. J Biol Chem. 2009 May 15;284(20):13533-41. Epub 2009 Mar 16.
PM	19346331	Hylemon PB, Zhou H, Pandak WM, Ren S, Gil G, Dent P. Bile acids as regulatory molecules. J Lipid Res. 2009 Aug;50(8):1509-20. Epub 2009 Apr 3.
PM	19531499	Tong J, Taylor P, Peterman SM, Prakash A, Moran MF. Epidermal growth factor receptor phosphorylation sites Ser991 and Tyr998 are implicated in the regulation of receptor endocytosis and phosphorylations at Ser1039 and Thr1041. Mol Cell Proteomics. 2009 Sep;8(9):2131-44. Epub 2009 Jun 15.
PM	19553664	Sommerfeld A, Reinehr R, Häussinger D. Bile acid-induced epidermal growth factor receptor activation in quiescent rat hepatic stellate cells can trigger both proliferation and apoptosis. J Biol Chem. 2009 Aug 14;284(33):22173-83. Epub 2009 Jun 24.
PM	19684575	Gibbings DJ, Ciaudo C, Erhardt M, Voinnet O. Multivesicular bodies associate with components of miRNA effector complexes and modulate miRNA activity. Nat Cell Biol. 2009 Sep;11(9):1143-9. Epub 2009 Aug 16.
PM	19684618	Leivonen SK, Mäkelä R, Ostling P, Kohonen P, Haapa-Paananen S, Kleivi K, Enerly E, Aakula A, Hellström K, Sahlberg N, Kristensen VN, Břrresen-Dale AL, Saviranta P, Perälä M, Kallioniemi O. Protein lysate microarray analysis to identify microRNAs regulating estrogen receptor signaling in breast cancer cell lines. Oncogene. 2009 Nov 05;28(44):3926-36. Epub 2009 Aug 17.
PM	19710019	Yan D, Dong Xda E, Chen X, Wang L, Lu C, Wang J, Qu J, Tu L. MicroRNA-1/206 targets c-Met and inhibits rhabdomyosarcoma development. J Biol Chem. 2009 Oct 23;284(43):29596-604. Epub 2009 Aug 26.
PM	19720801	Granjon A, Gustin MP, Rieusset J, Lefai E, Meugnier E, Güller I, Cerutti C, Paultre C, Disse E, Rabasa-Lhoret R, Laville M, Vidal H, Rome S. The microRNA signature in response to insulin reveals its implication in the transcriptional action of insulin in human skeletal muscle and the role of a sterol regulatory element-binding protein-1c/myocyte enhancer factor 2C pathway. Diabetes. 2009 Nov;58(1…
PM	19751964	Lee E, Yi JY, Chung E, Son Y. Transforming growth factorbeta(1) transactivates EGFR via an H(2)O(2)-dependent mechanism in squamous carcinoma cell line. Cancer Lett. 2010 Apr 01;290(1):43-8. Epub 2009 Sep 13.
PM	19815064	Song RX, Chen Y, Zhang Z, Bao Y, Yue W, Wang JP, Fan P, Santen RJ. Estrogen utilization of IGF-1-R and EGF-R to signal in breast cancer cells. J Steroid Biochem Mol Biol. 2010 Feb 28;118(4-5):219-30. Epub 2009 Oct 6.
PM	19833092	Ohno M, Kunimoto M, Nishizuka M, Osada S, Imagawa M. Ku proteins function as corepressors to regulate farnesoid X receptor-mediated gene expression. Biochem Biophys Res Commun. 2009 Dec 18;390(3):738-42. Epub 2009 Oct 13.
PM	19836242	Tarcic G, Boguslavsky SK, Wakim J, Kiuchi T, Liu A, Reinitz F, Nathanson D, Takahashi T, Mischel PS, Ng T, Yarden Y. An unbiased screen identifies DEP-1 tumor suppressor as a phosphatase controlling EGFR endocytosis. Curr Biol. 2009 Nov 17;19(21):1788-98.
PM	19864455	Xu Y, Baker D, Quan T, Baldassare JJ, Voorhees JJ, Fisher GJ. Receptor type protein tyrosine phosphatase-kappa mediates cross-talk between transforming growth factor-beta and epidermal growth factor receptor signaling pathways in human keratinocytes. Mol Biol Cell. 2010 Jan 01;21(1):29-35. Epub 2009 Oct 28.
PM	19864602	Vavassori P, Mencarelli A, Renga B, Distrutti E, Fiorucci S. The bile acid receptor FXR is a modulator of intestinal innate immunity. J Immunol. 2009 Nov 15;183(10):6251-61. Epub 2009 Oct 28.
PM	19903783	Dougherty U, Cerasi D, Taylor I, Kocherginsky M, Tekin U, Badal S, Aluri L, Sehdev A, Cerda S, Mustafi R, Delgado J, Joseph L, Zhu H, Hart J, Threadgill D, Fichera A, Bissonnette M. Epidermal growth factor receptor is required for colonic tumor promotion by dietary fat in the azoxymethane/dextran sulfate sodium model: roles of transforming growth factor-{alpha} and PTGS2. Clin Cancer Res. 2009 No…
PM	20026603	Catalano S, Malivindi R, Giordano C, Gu G, Panza S, Bonofiglio D, Lanzino M, Sisci D, Panno ML, Andň S. Farnesoid X receptor, through the binding with steroidogenic factor 1-responsive element, inhibits aromatase expression in tumor Leydig cells. J Biol Chem. 2010 Feb 19;285(8):5581-93. Epub 2009 Dec 21.
PM	20029029	Deribe YL, Wild P, Chandrashaker A, Curak J, Schmidt MHH, Kalaidzidis Y, Milutinovic N, Kratchmarova I, Buerkle L, Fetchko MJ, Schmidt P, Kittanakom S, Brown KR, Jurisica I, Blagoev B, Zerial M, Stagljar I, Dikic I. Regulation of epidermal growth factor receptor trafficking by lysine deacetylase HDAC6. Sci Signal. 2009 Dec 22;2(102):ra84.
PM	20093417	Andric N, Thomas M, Ascoli M. Transactivation of the epidermal growth factor receptor is involved in the lutropin receptor-mediated down-regulation of ovarian aromatase expression in vivo. Mol Endocrinol. 2010 Mar;24(3):552-60. Epub 2010 Jan 21.
PM	20124286	Miraoui H, Ringe J, Häupl T, Marie PJ. Increased EFG- and PDGFalpha-receptor signaling by mutant FGF-receptor 2 contributes to osteoblast dysfunction in Apert craniosynostosis. Hum Mol Genet. 2010 May 01;19(9):1678-89. Epub 2010 Feb 2.
PM	20133936	Gao YS, Hubbert CC, Yao TP. The microtubule-associated histone deacetylase 6 (HDAC6) regulates epidermal growth factor receptor (EGFR) endocytic trafficking and degradation. J Biol Chem. 2010 Apr 09;285(15):11219-26. Epub 2010 Feb 4.
PM	20154724	Xu L, Nilsson MB, Saintigny P, Cascone T, Herynk MH, Du Z, Nikolinakos PG, Yang Y, Prudkin L, Liu D, Lee JJ, Johnson FM, Wong KK, Girard L, Gazdar AF, Minna JD, Kurie JM, Wistuba II, Heymach JV. Epidermal growth factor receptor regulates MET levels and invasiveness through hypoxia-inducible factor-1alpha in non-small cell lung cancer cells. Oncogene. 2010 May 06;29(18):2616-27. Epub 2010 Feb 15.
PM	20216540	Koumakpayi IH, Le Page C, Mes-Masson AM, Saad F. Hierarchical clustering of immunohistochemical analysis of the activated ErbB/PI3K/Akt/NF-kappaB signalling pathway and prognostic significance in prostate cancer. Br J Cancer. 2010 Mar 30;102(7):1163-73. Epub 2010 Mar 9.
PM	20299148	Rahimi M, Huang KL, Tang CK. 3,3'-Diindolylmethane (DIM) inhibits the growth and invasion of drug-resistant human cancer cells expressing EGFR mutants. Cancer Lett. 2010 Sep 01;295(1):59-68. Epub 2010 Mar 17.
PM	20427689	Barone I, Brusco L, Fuqua SA. Estrogen receptor mutations and changes in downstream gene expression and signaling. Clin Cancer Res. 2010 May 15;16(10):2702-8. Epub 2010 Apr 28.
PM	20473329	Kapoor GS, O'Rourke DM. SIRPalpha1 receptors interfere with the EGFRvIII signalosome to inhibit glioblastoma cell transformation and migration. Oncogene. 2010 Jul 22;29(29):4130-44. Epub 2010 May 17.
PM	20506627	Ryu MH, Park JH, Park JE, Chung J, Lee CH, Park HR. Cobalt chloride stimulates phosphoinositide 3-kinase/Akt signaling through the epidermal growth factor receptor in oral squamous cell carcinoma. Biocell. 2010 Apr;34(1):15-21.
PM	20534479	Grugan KD, Miller CG, Yao Y, Michaylira CZ, Ohashi S, Klein-Szanto AJ, Diehl JA, Herlyn M, Han M, Nakagawa H, Rustgi AK. Fibroblast-secreted hepatocyte growth factor plays a functional role in esophageal squamous cell carcinoma invasion. Proc Natl Acad Sci U S A. 2010 Jun 15;107(24):11026-31. Epub 2010 Jun 1.
PM	20564646	Richards KN, Zweidler-McKay PA, Van Roy N, Speleman F, Trevino J, Zage PE, Hughes DP. Signaling of ERBB receptor tyrosine kinases promotes neuroblastoma growth in vitro and in vivo. Cancer. 2010 Jul 01;116(13):3233-43.
PM	20565806	Yang HW, Menon LG, Black PM, Carroll RS, Johnson MD. SNAI2/Slug promotes growth and invasion in human gliomas. BMC Cancer. 2010 Jun 17;10:301.
PM	20571033	Reinehr R, Sommerfeld A, Häussinger D. Insulin induces swelling-dependent activation of the epidermal growth factor receptor in rat liver. J Biol Chem. 2010 Aug 20;285(34):25904-12. Epub 2010 Jun 22.
PM	20573685	Lee FY, de Aguiar Vallim TQ, Chong HK, Zhang Y, Liu Y, Jones SA, Osborne TF, Edwards PA. Activation of the farnesoid X receptor provides protection against acetaminophen-induced hepatic toxicity. Mol Endocrinol. 2010 Aug;24(8):1626-36. Epub 2010 Jun 23.
PM	20624308	Mueller KL, Yang ZQ, Haddad R, Ethier SP, Boerner JL. EGFR/Met association regulates EGFR TKI resistance in breast cancer. J Mol Signal. 2010 Jul 12;5:8.
PM	20655296	Saito Y, Furukawa T, Arano Y, Fujibayashi Y, Saga T. Fusion protein based on Grb2-SH2 domain for cancer therapy. Biochem Biophys Res Commun. 2010 Aug 20;399(2):262-7. Epub 2010 Jul 21.
PM	20676128	Pines G, Huang PH, Zwang Y, White FM, Yarden Y. EGFRvIV: a previously uncharacterized oncogenic mutant reveals a kinase autoinhibitory mechanism. Oncogene. 2010 Oct 28;29(43):5850-60. Epub 2010 Aug 2.
PM	20734923	Howard BM, Gursel DB, Bleau AM, Beyene RT, Holland EC, Boockvar JA. EGFR signaling is differentially activated in patient-derived glioblastoma stem cells. J Exp Ther Oncol. 2010;8(3):247-60.
PM	20802156	Huo L, Wang YN, Xia W, Hsu SC, Lai CC, Li LY, Chang WC, Wang Y, Hsu MC, Yu YL, Huang TH, Ding Q, Chen CH, Tsai CH, Hung MC. RNA helicase A is a DNA-binding partner for EGFR-mediated transcriptional activation in the nucleus. Proc Natl Acad Sci U S A. 2010 Sep 14;107(37):16125-30. Epub 2010 Aug 27.
PM	20841477	Andrianifahanana M, Wilkes MC, Repellin CE, Edens M, Kottom TJ, Rahimi RA, Leof EB. ERBB receptor activation is required for profibrotic responses to transforming growth factor beta. Cancer Res. 2010 Oct 01;70(19):7421-30. Epub 2010 Sep 14.
PM	20935677	Zhang XT, Kang LG, Ding L, Vranic S, Gatalica Z, Wang ZY. A positive feedback loop of ER-?36/EGFR promotes malignant growth of ER-negative breast cancer cells. Oncogene. 2011 Feb 17;30(7):770-80. Epub 2010 Oct 11.
PM	21257709	Farin K, Schokoroy S, Haklai R, Cohen-Or I, Elad-Sfadia G, Reyes-Reyes ME, Bates PJ, Cox AD, Kloog Y, Pinkas-Kramarski R. Oncogenic synergism between ErbB1, nucleolin, and mutant Ras. Cancer Res. 2011 Mar 15;71(6):2140-51. Epub 2011 Jan 21.
PM	21266349	Liccardi G, Hartley JA, Hochhauser D. EGFR nuclear translocation modulates DNA repair following cisplatin and ionizing radiation treatment. Cancer Res. 2011 Feb 01;71(3):1103-14. Epub 2011 Jan 25.
PM	21278786	Serra V, Scaltriti M, Prudkin L, Eichhorn PJ, Ibrahim YH, Chandarlapaty S, Markman B, Rodriguez O, Guzman M, Rodriguez S, Gili M, Russillo M, Parra JL, Singh S, Arribas J, Rosen N, Baselga J. PI3K inhibition results in enhanced HER signaling and acquired ERK dependency in HER2-overexpressing breast cancer. Oncogene. 2011 Jun 02;30(22):2547-57. Epub 2011 Jan 31.
PM	21278788	Jung J, Kim HY, Kim M, Sohn K, Kim M, Lee K. Translationally controlled tumor protein induces human breast epithelial cell transformation through the activation of Src. Oncogene. 2011 May 12;30(19):2264-74. Epub 2011 Jan 31.
PM	21293193	Ambs S, Glynn SA. Candidate pathways linking inducible nitric oxide synthase to a basal-like transcription pattern and tumor progression in human breast cancer. Cell Cycle. 2011 Feb 15;10(4):619-24.
PM	21423210	Dulak AM, Gubish CT, Stabile LP, Henry C, Siegfried JM. HGF-independent potentiation of EGFR action by c-Met. Oncogene. 2011 Aug 18;30(33):3625-35. Epub 2011 Mar 21.
PM	21493670	Dwivedi SK, Singh N, Kumari R, Mishra JS, Tripathi S, Banerjee P, Shah P, Kukshal V, Tyagi AM, Gaikwad AN, Chaturvedi RK, Mishra DP, Trivedi AK, Sanyal S, Chattopadhyay N, Ramachandran R, Siddiqi MI, Bandyopadhyay A, Arora A, Lundĺsen T, Anakk SP, Moore DD, Sanyal S. Bile acid receptor agonist GW4064 regulates PPAR? coactivator-1? expression through estrogen receptor-related receptor ?. Mol Endoc…
PM	21532887	Wang H, Zhou M, Shi B, Zhang Q, Jiang H, Sun Y, Liu J, Zhou K, Yao M, Gu J, Yang S, Mao Y, Li Z. Identification of an exon 4-deletion variant of epidermal growth factor receptor with increased metastasis-promoting capacity. Neoplasia. 2011 May;13(5):461-71.
PM	21596750	Sévčre N, Miraoui H, Marie PJ. The Casitas B lineage lymphoma (Cbl) mutant G306E enhances osteogenic differentiation in human mesenchymal stromal cells in part by decreased Cbl-mediated platelet-derived growth factor receptor alpha and fibroblast growth factor receptor 2 ubiquitination. J Biol Chem. 2011 Jul 08;286(27):24443-50. Epub 2011 May 19.
PM	21664904	Markou T, Makridou Z, Galatou E, Lazou A. Multiple signalling pathways underlie the protective effect of levosimendan in cardiac myocytes. Eur J Pharmacol. 2011 Sep 30;667(1-3):298-305. Epub 2011 Jun 7.
PM	21706016	Bisson N, James DA, Ivosev G, Tate SA, Bonner R, Taylor L, Pawson T. Selected reaction monitoring mass spectrometry reveals the dynamics of signaling through the GRB2 adaptor. Nat Biotechnol. 2011 Jun 26;29(7):653-8.
PM	21775822	Irwin ME, Bohin N, Boerner JL. Src family kinases mediate epidermal growth factor receptor signaling from lipid rafts in breast cancer cells. Cancer Biol Ther. 2011 Oct 15;12(8):718-26.
PM	21780115	Zhuang S, Duan M, Yan Y. Src family kinases regulate renal epithelial dedifferentiation through activation of EGFR/PI3K signaling. J Cell Physiol. 2012 May;227(5):2138-44.
PM	21859890	Tominaga K, Srikantan S, Lee EK, Subaran SS, Martindale JL, Abdelmohsen K, Gorospe M. Competitive regulation of nucleolin expression by HuR and miR-494. Mol Cell Biol. 2011 Oct;31(20):4219-31. Epub 2011 Aug 22.
PM	21878234	Zahiri HR, Perrone EE, Strauch ED. Bile salt supplementation acts via the farnesoid X receptor to alleviate lipopolysaccharide-induced intestinal injury. Surgery. 2011 Sep;150(3):480-9.
PM	21918175	Liu X, Wang Q, Yang G, Marando C, Koblish HK, Hall LM, Fridman JS, Behshad E, Wynn R, Li Y, Boer J, Diamond S, He C, Xu M, Zhuo J, Yao W, Newton RC, Scherle PA. A novel kinase inhibitor, INCB28060, blocks c-MET-dependent signaling, neoplastic activities, and cross-talk with EGFR and HER-3. Clin Cancer Res. 2011 Nov 15;17(22):7127-38. Epub 2011 Sep 14.
PM	21986942	Piccione EC, Lieu TJ, Gentile CF, Williams TR, Connolly AJ, Godwin AK, Koong AC, Wong AJ. A novel epidermal growth factor receptor variant lacking multiple domains directly activates transcription and is overexpressed in tumors. Oncogene. 2012 Jun 14;31(24):2953-67. Epub 2011 Oct 10.
PM	22120695	Servidei T, Meco D, Trivieri N, Patriarca V, Vellone VG, Zannoni GF, Lamorte G, Pallini R, Riccardi R. Effects of epidermal growth factor receptor blockade on ependymoma stem cells in vitro and in orthotopic mouse models. Int J Cancer. 2012 Sep 01;131(5):E791-803. Epub 2012 Jan 11.
PM	22138413	Wallacides A, Chesnel A, Ajj H, Chillet M, Flament S, Dumond H. Estrogens promote proliferation of the seminoma-like TCam-2 cell line through a GPER-dependent ER?36 induction. Mol Cell Endocrinol. 2012 Mar 05;350(1):61-71. Epub 2011 Nov 25.
PM	22179665	Migliore C, Martin V, Leoni VP, Restivo A, Atzori L, Petrelli A, Isella C, Zorcolo L, Sarotto I, Casula G, Comoglio PM, Columbano A, Giordano S. MiR-1 downregulation cooperates with MACC1 in promoting MET overexpression in human colon cancer. Clin Cancer Res. 2012 Feb 01;18(3):737-47. Epub 2011 Dec 16.
PM	22261820	Zhang Y, Ge X, Heemstra LA, Chen WD, Xu J, Smith JL, Ma H, Kasim N, Edwards PA, Novak CM. Loss of FXR protects against diet-induced obesity and accelerates liver carcinogenesis in ob/ob mice. Mol Endocrinol. 2012 Feb;26(2):272-80. Epub 2012 Jan 19.
PM	22268112	Mbong N, Anand-Srivastava MB. Hydrogen peroxide enhances the expression of Gi? proteins in aortic vascular smooth cells: role of growth factor receptor transactivation. Am J Physiol Heart Circ Physiol. 2012 Apr 15;302(8):H1591-602. Epub 2012 Jan 20.
PM	22276155	Zhang X, Ding L, Kang L, Wang ZY. Estrogen receptor-alpha 36 mediates mitogenic antiestrogen signaling in ER-negative breast cancer cells. PLoS One. 2012;7(1):e30174. Epub 2012 Jan 19.
PM	22370643	Liu YN, Yin JJ, Abou-Kheir W, Hynes PG, Casey OM, Fang L, Yi M, Stephens RM, Seng V, Sheppard-Tillman H, Martin P, Kelly K. MiR-1 and miR-200 inhibit EMT via Slug-dependent and tumorigenesis via Slug-independent mechanisms. Oncogene. 2013 Jan 17;32(3):296-306. Epub 2012 Feb 27.
PM	22371560	Sousa LP, Lax I, Shen H, Ferguson SM, De Camilli P, Schlessinger J. Suppression of EGFR endocytosis by dynamin depletion reveals that EGFR signaling occurs primarily at the plasma membrane. Proc Natl Acad Sci U S A. 2012 Mar 20;109(12):4419-24. Epub 2012 Feb 27.
PM	22430206	Iida M, Brand TM, Campbell DA, Li C, Wheeler DL. Yes and Lyn play a role in nuclear translocation of the epidermal growth factor receptor. Oncogene. 2013 Feb 07;32(6):759-67. Epub 2012 Mar 19.
PM	22447981	Renga B, Mencarelli A, D'Amore C, Cipriani S, Baldelli F, Zampella A, Distrutti E, Fiorucci S. Glucocorticoid receptor mediates the gluconeogenic activity of the farnesoid X receptor in the fasting condition. FASEB J. 2012 Jul;26(7):3021-31. Epub 2012 Mar 23.
PM	22474109	Liu N, Meng Z, Lou G, Zhou W, Wang X, Zhang Y, Zhang L, Liu X, Yen Y, Lai L, Forman BM, Xu Z, Xu R, Huang W. Hepatocarcinogenesis in FXR-/- mice mimics human HCC progression that operates through HNF1? regulation of FXR expression. Mol Endocrinol. 2012 May;26(5):775-85. Epub 2012 Apr 2.
PM	22632973	Chan CH, Li CF, Yang WL, Gao Y, Lee SW, Feng Z, Huang HY, Tsai KK, Flores LG, Shao Y, Hazle JD, Yu D, Wei W, Sarbassov D, Hung MC, Nakayama KI, Lin HK. The Skp2-SCF E3 ligase regulates Akt ubiquitination, glycolysis, herceptin sensitivity, and tumorigenesis. Cell. 2012 May 25;149(5):1098-111.
PM	22815474	Yu YL, Chou RH, Wu CH, Wang YN, Chang WJ, Tseng YJ, Chang WC, Lai CC, Lee HJ, Huo L, Chen CH, Hung MC. Nuclear EGFR suppresses ribonuclease activity of polynucleotide phosphorylase through DNAPK-mediated phosphorylation at serine 776. J Biol Chem. 2012 Sep 07;287(37):31015-26. Epub 2012 Jul 19.
PM	22922423	Lu Y, Zhang Z, Xiong X, Wang X, Li J, Shi G, Yang J, Zhang X, Zhang H, Hong J, Xia X, Ning G, Li X. Glucocorticoids promote hepatic cholestasis in mice by inhibiting the transcriptional activity of the farnesoid X receptor. Gastroenterology. 2012 Dec;143(6):1630-1640.e8. Epub 2012 Aug 23.
PM	22926414	Wang J, Yang X. The function of miRNA in cardiac hypertrophy. Cell Mol Life Sci. 2012 Nov;69(21):3561-70. Epub 2012 Aug 25.
PM	23027125	Hartman Z, Zhao H, Agazie YM. HER2 stabilizes EGFR and itself by altering autophosphorylation patterns in a manner that overcomes regulatory mechanisms and promotes proliferative and transformation signaling. Oncogene. 2013 Aug 29;32(35):4169-80. Epub 2012 Oct 1.
PM	23045285	Gusenbauer S, Vlaicu P, Ullrich A. HGF induces novel EGFR functions involved in resistance formation to tyrosine kinase inhibitors. Oncogene. 2013 Aug 15;32(33):3846-56. Epub 2012 Oct 8.
PM	23115185	Lin YT, Huang CC, Hsu KS. Oxytocin promotes long-term potentiation by enhancing epidermal growth factor receptor-mediated local translation of protein kinase M?. J Neurosci. 2012 Oct 31;32(44):15476-88.
PM	23152903	Liu W, Fan LX, Zhou X, Sweeney WE, Avner ED, Li X. HDAC6 regulates epidermal growth factor receptor (EGFR) endocytic trafficking and degradation in renal epithelial cells. PLoS One. 2012;7(11):e49418. Epub 2012 Nov 13.
PM	23178489	Lin MZ, Marzec KA, Martin JL, Baxter RC. The role of insulin-like growth factor binding protein-3 in the breast cancer cell response to DNA-damaging agents. Oncogene. 2014 Jan 02;33(1):85-96. Epub 2012 Nov 26.
PM	23178716	Kodigepalli KM, Dutta PS, Bauckman KA, Nanjundan M. SnoN/SkiL expression is modulated via arsenic trioxide-induced activation of the PI3K/AKT pathway in ovarian cancer cells. FEBS Lett. 2013 Jan 04;587(1):5-16. Epub 2012 Nov 21.
PM	23184957	Crotty TM, Nakano T, Stafforini DM, Topham MK. Diacylglycerol kinase ? modulates Akt phosphorylation through pleckstrin homology domain leucine-rich repeat protein phosphatase 2 (PHLPP2). J Biol Chem. 2013 Jan 18;288(3):1439-47. Epub 2012 Nov 26.
PM	23250739	Gururaj AE, Gibson L, Panchabhai S, Bai M, Manyam G, Lu Y, Latha K, Rojas ML, Hwang Y, Liang S, Bogler O. Access to the nucleus and functional association with c-Myc is required for the full oncogenic potential of ?EGFR/EGFRvIII. J Biol Chem. 2013 Feb 01;288(5):3428-38. Epub 2012 Dec 17.
PM	23280144	Guan B, Li H, Yang Z, Hoque A, Xu X. Inhibition of farnesoid X receptor controls esophageal cancer cell growth in vitro and in nude mouse xenografts. Cancer. 2013 Apr 01;119(7):1321-9. Epub 2012 Dec 20.
PM	23359207	Garnett J, Chumbalkar V, Vaillant B, Gururaj AE, Hill KS, Latha K, Yao J, Priebe W, Colman H, Elferink LA, Bogler O. Regulation of HGF expression by ?EGFR-mediated c-Met activation in glioblastoma cells. Neoplasia. 2013 Jan;15(1):73-84.
PM	23405166	Arsenault D, Brochu-Gaudreau K, Charbonneau M, Dubois CM. HDAC6 deacetylase activity is required for hypoxia-induced invadopodia formation and cell invasion. PLoS One. 2013;8(2):e55529. Epub 2013 Feb 6.
PM	23474223	Notas G, Kampa M, Pelekanou V, Troullinaki M, Jacquot Y, Leclercq G, Castanas E. Whole transcriptome analysis of the ER? synthetic fragment P295-T311 (ER?17p) identifies specific ER?-isoform (ER?, ER?36)-dependent and -independent actions in breast cancer cells. Mol Oncol. 2013 Jun;7(3):595-610. Epub 2013 Feb 20.
PM	23499324	Li G, Zhang J, Jin K, He K, Zheng Y, Xu X, Wang H, Wang H, Li Z, Yu X, Teng X, Cao J, Teng L. Estrogen receptor-?36 is involved in development of acquired tamoxifen resistance via regulating the growth status switch in breast cancer cells. Mol Oncol. 2013 Jun;7(3):611-24. Epub 2013 Feb 26.
PM	23504318	Waitkus MS, Chandrasekharan UM, Willard B, Haque SJ, DiCorleto PE. STAT3-mediated coincidence detection regulates noncanonical immediate early gene induction. J Biol Chem. 2013 Apr 26;288(17):11988-2003. Epub 2013 Mar 15.
PM	23525242	Cvetkovic D, Dragan M, Leith SJ, Mir ZM, Leong HS, Pampillo M, Lewis JD, Babwah AV, Bhattacharya M. KISS1R induces invasiveness of estrogen receptor-negative human mammary epithelial and breast cancer cells. Endocrinology. 2013 Jun;154(6):1999-2014. Epub 2013 Mar 24.
PM	23530060	Caron S, Huaman Samanez C, Dehondt H, Ploton M, Briand O, Lien F, Dorchies E, Dumont J, Postic C, Cariou B, Lefebvre P, Staels B. Farnesoid X receptor inhibits the transcriptional activity of carbohydrate response element binding protein in human hepatocytes. Mol Cell Biol. 2013 Jun;33(11):2202-11. Epub 2013 Mar 25.
PM	23564453	Jin J, Iakova P, Jiang Y, Lewis K, Sullivan E, Jawanmardi N, Donehower L, Timchenko L, Timchenko NA. Transcriptional and translational regulation of C/EBP?-HDAC1 protein complexes controls different levels of p53, SIRT1, and PGC1? proteins at the early and late stages of liver cancer. J Biol Chem. 2013 May 17;288(20):14451-62. Epub 2013 Apr 5.
PM	23625205	Wang XJ, Feng CW, Li M. ADAM17 mediates hypoxia-induced drug resistance in hepatocellular carcinoma cells through activation of EGFR/PI3K/Akt pathway. Mol Cell Biochem. 2013 Aug;380(1-2):57-66. Epub 2013 Apr 28.
PM	23703321	New M, Olzscha H, Liu G, Khan O, Stimson L, McGouran J, Kerr D, Coutts A, Kessler B, Middleton M, La Thangue NB. A regulatory circuit that involves HR23B and HDAC6 governs the biological response to HDAC inhibitors. Cell Death Differ. 2013 Oct;20(10):1306-16. Epub 2013 May 24.
PM	23764753	Zhang P, Zhang P, Zhou M, Jiang H, Zhang H, Shi B, Pan X, Gao H, Sun H, Li Z. Exon 4 deletion variant of epidermal growth factor receptor enhances invasiveness and cisplatin resistance in epithelial ovarian cancer. Carcinogenesis. 2013 Nov;34(11):2639-46. Epub 2013 Jun 12.
PM	23794705	Breindel JL, Haskins JW, Cowell EP, Zhao M, Nguyen DX, Stern DF. EGF receptor activates MET through MAPK to enhance non-small cell lung carcinoma invasion and brain metastasis. Cancer Res. 2013 Aug 15;73(16):5053-65. Epub 2013 Jun 21.
PM	23799367	Sigismund S, Algisi V, Nappo G, Conte A, Pascolutti R, Cuomo A, Bonaldi T, Argenzio E, Verhoef LG, Maspero E, Bianchi F, Capuani F, Ciliberto A, Polo S, Di Fiore PP. Threshold-controlled ubiquitination of the EGFR directs receptor fate. EMBO J. 2013 Jul 31;32(15):2140-57. Epub 2013 Jun 25.
PM	23866081	Sutton P, Borgia JA, Bonomi P, Plate JM. Lyn, a Src family kinase, regulates activation of epidermal growth factor receptors in lung adenocarcinoma cells. Mol Cancer. 2013 Jul 16;12:76.
PM	23956138	Foerster S, Kacprowski T, Dhople VM, Hammer E, Herzog S, Saafan H, Bien-Möller S, Albrecht M, Völker U, Ritter CA. Characterization of the EGFR interactome reveals associated protein complex networks and intracellular receptor dynamics. Proteomics. 2013 Nov;13(21):3131-44. Epub 2013 Oct 1.
PM	24004655	Renga B, D'Amore C, Cipriani S, Mencarelli A, Carino A, Sepe V, Zampella A, Distrutti E, Fiorucci S. FXR mediates a chromatin looping in the GR promoter thus promoting the resolution of colitis in rodents. Pharmacol Res. 2013 Nov;77:1-10. Epub 2013 Sep 1.
PM	24086490	Schokoroy S, Juster D, Kloog Y, Pinkas-Kramarski R. Disrupting the oncogenic synergism between nucleolin and Ras results in cell growth inhibition and cell death. PLoS One. 2013;8(9):e75269. Epub 2013 Sep 24.
PM	24089523	Williams KA, Zhang M, Xiang S, Hu C, Wu JY, Zhang S, Ryan M, Cox AD, Der CJ, Fang B, Koomen J, Haura E, Bepler G, Nicosia SV, Matthias P, Wang C, Bai W, Zhang X. Extracellular signal-regulated kinase (ERK) phosphorylates histone deacetylase 6 (HDAC6) at serine 1035 to stimulate cell migration. J Biol Chem. 2013 Nov 15;288(46):33156-70. Epub 2013 Oct 2.
PM	24115218	Jun HJ, Bronson RT, Charest A. Inhibition of EGFR induces a c-MET-driven stem cell population in glioblastoma. Stem Cells. 2014 Feb;32(2):338-48.
PM	24189400	Li J, Bennett K, Stukalov A, Fang B, Zhang G, Yoshida T, Okamoto I, Kim JY, Song L, Bai Y, Qian X, Rawal B, Schell M, Grebien F, Winter G, Rix U, Eschrich S, Colinge J, Koomen J, Superti-Furga G, Haura EB. Perturbation of the mutated EGFR interactome identifies vulnerabilities and resistance mechanisms. Mol Syst Biol. 2013 Nov 05;9:705. Epub 2013 Nov 5.
PM	24211838	Liu X, Su L, Liu X. Loss of CDH1 up-regulates epidermal growth factor receptor via phosphorylation of YBX1 in non-small cell lung cancer cells. FEBS Lett. 2013 Dec 11;587(24):3995-4000. Epub 2013 Nov 5.
PM	24285539	Okon IS, Coughlan KA, Zou MH. Liver kinase B1 expression promotes phosphatase activity and abrogation of receptor tyrosine kinase phosphorylation in human cancer cells. J Biol Chem. 2014 Jan 17;289(3):1639-48. Epub 2013 Nov 27.
PM	24362532	Li L, Puliyappadamba VT, Chakraborty S, Rehman A, Vemireddy V, Saha D, Souza RF, Hatanpaa KJ, Koduru P, Burma S, Boothman DA, Habib AA. EGFR wild type antagonizes EGFRvIII-mediated activation of Met in glioblastoma. Oncogene. 2015 Jan 02;34(1):129-134. Epub 2013 Dec 23.
PM	24407288	Haines E, Saucier C, Claing A. The adaptor proteins p66Shc and Grb2 regulate the activation of the GTPases ARF1 and ARF6 in invasive breast cancer cells. J Biol Chem. 2014 Feb 28;289(9):5687-703. Epub 2014 Jan 9.
PM	24412244	Arroyo R, Duran-Frigola M, Berenguer C, Soler-López M, Aloy P. Charting the molecular links between driver and susceptibility genes in colorectal cancer. Biochem Biophys Res Commun. 2014 Mar 21;445(4):734-8. Epub 2014 Jan 9.
PM	24658140	Petschnigg J, Groisman B, Kotlyar M, Taipale M, Zheng Y, Kurat CF, Sayad A, Sierra JR, Mattiazzi Usaj M, Snider J, Nachman A, Krykbaeva I, Tsao MS, Moffat J, Pawson T, Lindquist S, Jurisica I, Stagljar I. The mammalian-membrane two-hybrid assay (MaMTH) for probing membrane-protein interactions in human cells. Nat Methods. 2014 May;11(5):585-92. Epub 2014 Mar 23.
PM	24714091	Song N, Liu S, Zhang J, Liu J, Xu L, Liu Y, Qu X. Cetuximab-induced MET activation acts as a novel resistance mechanism in colon cancer cells. Int J Mol Sci. 2014 Apr 04;15(4):5838-51. Epub 2014 Apr 4.
PM	24780295	Liccardi G, Hartley JA, Hochhauser D. Importance of EGFR/ERCC1 interaction following radiation-induced DNA damage. Clin Cancer Res. 2014 Jul 01;20(13):3496-506. Epub 2014 Apr 29.
PM	24797263	Tong J, Taylor P, Moran MF. Proteomic analysis of the epidermal growth factor receptor (EGFR) interactome and post-translational modifications associated with receptor endocytosis in response to EGF and stress. Mol Cell Proteomics. 2014 Jul;13(7):1644-58. Epub 2014 May 5.
PM	25261371	Goldshmit Y, Trangle SS, Kloog Y, Pinkas-Kramarski R. Interfering with the interaction between ErbB1, nucleolin and Ras as a potential treatment for glioblastoma. Oncotarget. 2014 Sep 30;5(18):8602-13.
PM	25402006	Kotlyar M, Pastrello C, Pivetta F, Lo Sardo A, Cumbaa C, Li H, Naranian T, Niu Y, Ding Z, Vafaee F, Broackes-Carter F, Petschnigg J, Mills GB, Jurisicova A, Stagljar I, Maestro R, Jurisica I. In silico prediction of physical protein interactions and characterization of interactome orphans. Nat Methods. 2015 Jan;12(1):79-84. Epub 2014 Nov 17.
PM	25548285	Sommerfeld A, Reinehr R, Häussinger D. Free fatty acids shift insulin-induced hepatocyte proliferation towards CD95-dependent apoptosis. J Biol Chem. 2015 Feb 13;290(7):4398-409. Epub 2014 Dec 29.
PM	25605718	Verma R, Marchese A. The endosomal sorting complex required for transport pathway mediates chemokine receptor CXCR4-promoted lysosomal degradation of the mammalian target of rapamycin antagonist DEPTOR. J Biol Chem. 2015 Mar 13;290(11):6810-24. Epub 2015 Jan 20.
PM	25609089	Xu Y, Xue S, Zhou J, Voorhees JJ, Fisher GJ. Notch and TGF-? pathways cooperatively regulate receptor protein tyrosine phosphatase-? (PTPRK) gene expression in human primary keratinocytes. Mol Biol Cell. 2015 Mar 15;26(6):1199-206. Epub 2015 Jan 21.
PM	25659577	Greenall SA, Donoghue JF, Van Sinderen M, Dubljevic V, Budiman S, Devlin M, Street I, Adams TE, Johns TG. EGFRvIII-mediated transactivation of receptor tyrosine kinases in glioma: mechanism and therapeutic implications. Oncogene. 2015 Oct 08;34(41):5277-87. Epub 2015 Feb 9.
PM	25675114	Chen Y, Vasilenko A, Song X, Valanejad L, Verma R, You S, Yan B, Shiffka S, Hargreaves L, Nadolny C, Deng R. Estrogen and Estrogen Receptor-?-Mediated Transrepression of Bile Salt Export Pump. Mol Endocrinol. 2015 Apr;29(4):613-26. Epub 2015 Feb 12.
PM	26044599	Sommerfeld A, Reinehr R, Häussinger D. Tauroursodeoxycholate Protects Rat Hepatocytes from Bile Acid-Induced Apoptosis via ?1-Integrin- and Protein Kinase A-Dependent Mechanisms. Cell Physiol Biochem. 2015;36(3):866-83. Epub 2015 May 27.
PM	26124204	Della Corte CM, Bellevicine C, Vicidomini G, Vitagliano D, Malapelle U, Accardo M, Fabozzi A, Fiorelli A, Fasano M, Papaccio F, Martinelli E, Troiani T, Troncone G, Santini M, Bianco R, Ciardiello F, Morgillo F. SMO Gene Amplification and Activation of the Hedgehog Pathway as Novel Mechanisms of Resistance to Anti-Epidermal Growth Factor Receptor Drugs in Human Lung Cancer. Clin Cancer Res. 2015 …
PM	26264748	Capuani F, Conte A, Argenzio E, Marchetti L, Priami C, Polo S, Di Fiore PP, Sigismund S, Ciliberto A. Quantitative analysis reveals how EGFR activation and downregulation are coupled in normal but not in cancer cells. Nat Commun. 2015 Aug 12;6:7999.
PM	26269183	Kong K, Kumar M, Taruishi M, Javier RT. Adenovirus E4-ORF1 Dysregulates Epidermal Growth Factor and Insulin/Insulin-Like Growth Factor Receptors To Mediate Constitutive Myc Expression. J Virol. 2015 Nov;89(21):10774-85. Epub 2015 Aug 12.
PM	26282169	Soucheray M, Capelletti M, Pulido I, Kuang Y, Paweletz CP, Becker JH, Kikuchi E, Xu C, Patel TB, Al-Shahrour F, Carretero J, Wong KK, Jänne PA, Shapiro GI, Shimamura T. Intratumoral Heterogeneity in EGFR-Mutant NSCLC Results in Divergent Resistance Mechanisms in Response to EGFR Tyrosine Kinase Inhibition. Cancer Res. 2015 Oct 15;75(20):4372-83. Epub 2015 Aug 17.
PM	26551075	Begley MJ, Yun CH, Gewinner CA, Asara JM, Johnson JL, Coyle AJ, Eck MJ, Apostolou I, Cantley LC. EGF-receptor specificity for phosphotyrosine-primed substrates provides signal integration with Src. Nat Struct Mol Biol. 2015 Dec;22(12):983-90. Epub 2015 Nov 9.
PM	26592448	Diersch S, Wirth M, Schneeweis C, Jörs S, Geisler F, Siveke JT, Rad R, Schmid RM, Saur D, Rustgi AK, Reichert M, Schneider G. Kras(G12D) induces EGFR-MYC cross signaling in murine primary pancreatic ductal epithelial cells. Oncogene. 2016 Jul 21;35(29):3880-6. Epub 2015 Nov 23.
PM	26655953	Gai Z, Gui T, Hiller C, Kullak-Ublick GA. Farnesoid X Receptor Protects against Kidney Injury in Uninephrectomized Obese Mice. J Biol Chem. 2016 Jan 29;291(5):2397-411. Epub 2015 Dec 11.
PM	26718225	Xu Y, Jin J, Zhang W, Zhang Z, Gao J, Liu Q, Zhou C, Xu Q, Shi H, Hou Y, Shi J. EGFR/MDM2 signaling promotes NF-?B activation via PPAR? degradation. Carcinogenesis. 2016 Feb;37(2):215-222. Epub 2015 Dec 30.
PM	27022105	Cheng Y, Luo C, Wu W, Xie Z, Fu X, Feng Y. Liver-Specific Deletion of SRSF2 Caused Acute Liver Failure and Early Death in Mice. Mol Cell Biol. 2016 Jun 01;36(11):1628-38. Epub 2016 May 16.
PM	27059931	Song F, Zhou M, Wang B, Shi B, Jiang H, Zhang J, Li Z. Weak binding to E3 ubiquitin ligase c-Cbl increases EGFRvA protein stability. FEBS Lett. 2016 May;590(9):1345-53. Epub 2016 Apr 16.
PM	27143355	Martin J, Midgley A, Meran S, Woods E, Bowen T, Phillips AO, Steadman R. Tumor Necrosis Factor-stimulated Gene 6 (TSG-6)-mediated Interactions with the Inter-?-inhibitor Heavy Chain 5 Facilitate Tumor Growth Factor ?1 (TGF?1)-dependent Fibroblast to Myofibroblast Differentiation. J Biol Chem. 2016 Jun 24;291(26):13789-801. Epub 2016 May 3.
PM	27231350	Martínez-Redondo V, Jannig PR, Correia JC, Ferreira DM, Cervenka I, Lindvall JM, Sinha I, Izadi M, Pettersson-Klein AT, Agudelo LZ, Gimenez-Cassina A, Brum PC, Dahlman-Wright K, Ruas JL. Peroxisome Proliferator-activated Receptor ? Coactivator-1 ? Isoforms Selectively Regulate Multiple Splicing Events on Target Genes. J Biol Chem. 2016 Jul 15;291(29):15169-84. Epub 2016 May 26.
PM	27399849	Goldshmit Y, Schokoroy Trangle S, Afergan F, Iram T, Pinkas-Kramarski R. Nucleolin inhibitor GroA triggers reduction in epidermal growth factor receptor activation: Pharmacological implication for glial scarring after spinal cord injury. J Neurochem. 2016 Sep;138(6):845-58. Epub 2016 Aug 1.
PM	27534992	Liu H, Pathak P, Boehme S, Chiang JY. Cholesterol 7?-hydroxylase protects the liver from inflammation and fibrosis by maintaining cholesterol homeostasis. J Lipid Res. 2016 Oct;57(10):1831-1844. Epub 2016 Aug 17.
PM	28065597	Yao Z, Darowski K, St-Denis N, Wong V, Offensperger F, Villedieu A, Amin S, Malty R, Aoki H, Guo H, Xu Y, Iorio C, Kotlyar M, Emili A, Jurisica I, Neel BG, Babu M, Gingras AC, Stagljar I. A Global Analysis of the Receptor Tyrosine Kinase-Protein Phosphatase Interactome. Mol Cell. 2017 Jan 19;65(2):347-360. Epub 2017 Jan 5.
PM	7478553	Buday L, Warne PH, Downward J. Downregulation of the Ras activation pathway by MAP kinase phosphorylation of Sos. Oncogene. 1995 Oct 05;11(7):1327-31.
PM	7506413	Gotoh N, Tojo A, Muroya K, Hashimoto Y, Hattori S, Nakamura S, Takenawa T, Yazaki Y, Shibuya M. Epidermal growth factor-receptor mutant lacking the autophosphorylation sites induces phosphorylation of Shc protein and Shc-Grb2/ASH association and retains mitogenic activity. Proc Natl Acad Sci U S A. 1994 Jan 04;91(1):167-71.
PM	7510700	Buday L, Egan SE, Rodriguez Viciana P, Cantrell DA, Downward J. A complex of Grb2 adaptor protein, Sos exchange factor, and a 36-kDa membrane-bound tyrosine phosphoprotein is implicated in ras activation in T cells. J Biol Chem. 1994 Mar 25;269(12):9019-23.
PM	7518560	Batzer AG, Rotin D, Ureńa JM, Skolnik EY, Schlessinger J. Hierarchy of binding sites for Grb2 and Shc on the epidermal growth factor receptor. Mol Cell Biol. 1994 Aug;14(8):5192-201.
PM	7527043	Okutani T, Okabayashi Y, Kido Y, Sugimoto Y, Sakaguchi K, Matuoka K, Takenawa T, Kasuga M. Grb2/Ash binds directly to tyrosines 1068 and 1086 and indirectly to tyrosine 1148 of activated human epidermal growth factor receptors in intact cells. J Biol Chem. 1994 Dec 09;269(49):31310-4.
PM	7527391	Lemmon MA, Ladbury JE, Mandiyan V, Zhou M, Schlessinger J. Independent binding of peptide ligands to the SH2 and SH3 domains of Grb2. J Biol Chem. 1994 Dec 16;269(50):31653-8.
PM	7592693	Meisner H, Czech MP. Coupling of the proto-oncogene product c-Cbl to the epidermal growth factor receptor. J Biol Chem. 1995 Oct 27;270(43):25332-5.
PM	7650032	Ueno H, Hirano N, Kozutsumi H, Sasaki K, Tanaka T, Yazaki Y, Hirai H. An epidermal growth factor receptor-leukocyte tyrosine kinase chimeric receptor generates ligand-dependent growth signals through the Ras signaling pathway. J Biol Chem. 1995 Aug 25;270(34):20135-42.
PM	7657591	Galisteo ML, Dikic I, Batzer AG, Langdon WY, Schlessinger J. Tyrosine phosphorylation of the c-cbl proto-oncogene protein product and association with epidermal growth factor (EGF) receptor upon EGF stimulation. J Biol Chem. 1995 Sep 01;270(35):20242-5.
PM	7760852	Seol W, Choi HS, Moore DD. Isolation of proteins that interact specifically with the retinoid X receptor: two novel orphan receptors. Mol Endocrinol. 1995 Jan;9(1):72-85.
PM	7798267	Sasaoka T, Langlois WJ, Leitner JW, Draznin B, Olefsky JM. The signaling pathway coupling epidermal growth factor receptors to activation of p21ras. J Biol Chem. 1994 Dec 23;269(51):32621-5.
PM	7888178	van der Geer P, Hunter T, Lindberg RA. Receptor protein-tyrosine kinases and their signal transduction pathways. Annu Rev Cell Biol. 1994;10:251-337.
PM	8479540	Rozakis-Adcock M, Fernley R, Wade J, Pawson T, Bowtell D. The SH2 and SH3 domains of mammalian Grb2 couple the EGF receptor to the Ras activator mSos1. Nature. 1993 May 06;363(6424):83-5.
PM	8491186	Skolnik EY, Lee CH, Batzer A, Vicentini LM, Zhou M, Daly R, Myers MJ, Backer JM, Ullrich A, White MF, et al.. The SH2/SH3 domain-containing protein GRB2 interacts with tyrosine-phosphorylated IRS1 and Shc: implications for insulin control of ras signalling. EMBO J. 1993 May;12(5):1929-36.
PM	8626404	Buday L, Khwaja A, Sipeki S, Faragó A, Downward J. Interactions of Cbl with two adapter proteins, Grb2 and Crk, upon T cell activation. J Biol Chem. 1996 Mar 15;271(11):6159-63.
PM	8647858	Daly RJ, Sanderson GM, Janes PW, Sutherland RL. Cloning and characterization of GRB14, a novel member of the GRB7 gene family. J Biol Chem. 1996 May 24;271(21):12502-10.
PM	8662998	Fukazawa T, Miyake S, Band V, Band H. Tyrosine phosphorylation of Cbl upon epidermal growth factor (EGF) stimulation and its association with EGF receptor and downstream signaling proteins. J Biol Chem. 1996 Jun 14;271(24):14554-9.
PM	8702944	Johnson JL, Fenton S, Sheffield LG. Prolactin inhibits epidermal growth factor-induced Ras-MAPK signaling in mammary epithelial cells. J Biol Chem. 1996 Aug 30;271(35):21574-8.
PM	8810340	Prigent SA, Nagane M, Lin H, Huvar I, Boss GR, Feramisco JR, Cavenee WK, Huang HS. Enhanced tumorigenic behavior of glioblastoma cells expressing a truncated epidermal growth factor receptor is mediated through the Ras-Shc-Grb2 pathway. J Biol Chem. 1996 Oct 11;271(41):25639-45.
PM	8887653	Borg JP, Ooi J, Levy E, Margolis B. The phosphotyrosine interaction domains of X11 and FE65 bind to distinct sites on the YENPTY motif of amyloid precursor protein. Mol Cell Biol. 1996 Nov;16(11):6229-41.
PM	8940013	Chook YM, Gish GD, Kay CM, Pai EF, Pawson T. The Grb2-mSos1 complex binds phosphopeptides with higher affinity than Grb2. J Biol Chem. 1996 Nov 29;271(48):30472-8.
PM	9020117	Emlet DR, Moscatello DK, Ludlow LB, Wong AJ. Subsets of epidermal growth factor receptors during activation and endocytosis. J Biol Chem. 1997 Feb 14;272(7):4079-86.
PM	9050991	Tortora G, Damiano V, Bianco C, Baldassarre G, Bianco AR, Lanfrancone L, Pelicci PG, Ciardiello F. The RIalpha subunit of protein kinase A (PKA) binds to Grb2 and allows PKA interaction with the activated EGF-receptor. Oncogene. 1997 Feb 27;14(8):923-8.
PM	9135065	Charest A, Wagner J, Kwan M, Tremblay ML. Coupling of the murine protein tyrosine phosphatase PEST to the epidermal growth factor (EGF) receptor through a Src homology 3 (SH3) domain-mediated association with Grb2. Oncogene. 1997 Apr 10;14(14):1643-51.
PM	9159132	McCann RO, Craig SW. The I/LWEQ module: a conserved sequence that signifies F-actin binding in functionally diverse proteins from yeast to mammals. Proc Natl Acad Sci U S A. 1997 May 27;94(11):5679-84.
PM	9307968	She HY, Rockow S, Tang J, Nishimura R, Skolnik EY, Chen M, Margolis B, Li W. Wiskott-Aldrich syndrome protein is associated with the adapter protein Grb2 and the epidermal growth factor receptor in living cells. Mol Biol Cell. 1997 Sep;8(9):1709-21.
PM	9363897	Yamauchi T, Ueki K, Tobe K, Tamemoto H, Sekine N, Wada M, Honjo M, Takahashi M, Takahashi T, Hirai H, Tushima T, Akanuma Y, Fujita T, Komuro I, Yazaki Y, Kadowaki T. Tyrosine phosphorylation of the EGF receptor by the kinase Jak2 is induced by growth hormone. Nature. 1997 Nov 06;390(6655):91-6.
PM	9416834	Thien CB, Langdon WY. Tyrosine kinase activity of the EGF receptor is enhanced by the expression of oncogenic 70Z-Cbl. Oncogene. 1997 Dec 11;15(24):2909-19.
PM	9419966	Guha A, Feldkamp MM, Lau N, Boss G, Pawson A. Proliferation of human malignant astrocytomas is dependent on Ras activation. Oncogene. 1997 Dec 04;15(23):2755-65.
PM	9430697	Bandyopadhyay D, Mandal M, Adam L, Mendelsohn J, Kumar R. Physical interaction between epidermal growth factor receptor and DNA-dependent protein kinase in mammalian cells. J Biol Chem. 1998 Jan 16;273(3):1568-73.
PM	9642214	Deb TB, Wong L, Salomon DS, Zhou G, Dixon JE, Gutkind JS, Thompson SA, Johnson GR. A common requirement for the catalytic activity and both SH2 domains of SHP-2 in mitogen-activated protein (MAP) kinase activation by the ErbB family of receptors. A specific role for SHP-2 in map, but not c-Jun amino-terminal kinase activation. J Biol Chem. 1998 Jul 03;273(27):16643-6.
PM	9710588	Olayioye MA, Graus-Porta D, Beerli RR, Rohrer J, Gay B, Hynes NE. ErbB-1 and ErbB-2 acquire distinct signaling properties dependent upon their dimerization partner. Mol Cell Biol. 1998 Sep;18(9):5042-51.
PM	9779982	Porter AC, Vaillancourt RR. Tyrosine kinase receptor-activated signal transduction pathways which lead to oncogenesis. Oncogene. 1998 Sep 17;17(11 Reviews):1343-52.
PM	9856979	Dulin NO, Sorokin A, Douglas JG. Arachidonate-induced tyrosine phosphorylation of epidermal growth factor receptor and Shc-Grb2-Sos association. Hypertension. 1998 Dec;32(6):1089-93.
PM	9886492	Takahashi Y, Akanuma Y, Yazaki Y, Kadowaki T. Formation of distinct signalling complexes involving phosphatidylinositol 3-kinase activity with stimulation of epidermal growth factor or insulin-like growth factor-I in human skin fibroblasts. J Cell Physiol. 1999 Jan;178(1):69-75.
