# Supplementary material for: Bile acids increase intestinal marker expression via the FXR/SNAI2/miR-1 axis in the stomach
Source: Cell Oncol (Dordr). 2021 Sep 12;44(5):1119–31. doi: 10.1007/s13402-021-00622-z (PMC8516775; doi:10.1007/s13402-021-00622-z)
Supplement: Supplementary file 3 — (XLSX 20 kb) [file 13402_2021_622_MOESM3_ESM.xlsx]

## Sheet: Sheet
Symbol	Synonym(s)	Entrez Gene Name	Location	Family	Drugs	Entrez Gene ID for Human	Entrez Gene ID for Mouse	Entrez Gene ID for Rat
ACACA	A530025K05RIK, ACAC, ACACAD, ACC, Acc alpha, Acc α, ACC1, ACCA, Acetyl-CoA carboxylase, ACETYL-COA CARBOXYLASE 1, acetyl-CoA carboxylase alpha, acetyl-CoA carboxylase α, acetyl-Coenzyme A carboxylase alpha, acetyl-Coenzyme A carboxylase α, Gm738	acetyl-CoA carboxylase alpha	Cytoplasm	enzyme		31	107476	60581
ACTA2	0610041G09RIK, a-SMA, actin, alpha 2, smooth muscle, aorta, actin, α 2, smooth muscle, aorta, ACTSA, Actvs, Alpha-SMA, Alpha-smooth muscle actin, FLJ45296, RGD: 621676, Similar to vascular alpha actin, Similar to vascular α actin, SM Alpha Actin, SM α Actin, Sma, SMAalpha, SMalphaA, SMOOTH MUSCLE alpha ACTIN, SMOOTH MUSCLE α ACTIN, Vascular Smooth Muscle Alpha-Actin, Vascular Smooth Muscle α-Acti…	actin, alpha 2, smooth muscle, aorta	Cytoplasm	other		59	11475	81633
ADRB2	ADR-beta2, ADR-β2, ADRB2R, ADRBR, Adrenergic Receptor Beta 2, Adrenergic Receptor β 2, adrenergic receptor, beta 2, adrenergic receptor, β 2, adrenoceptor beta 2, adrenoceptor β 2, B2AR, Badm, BAR, Beta-2 adrenoceptor, Beta-2 receptor, Beta-adrenergic receptor 2a, Beta2 Adrenergic Receptor, BETA2AR, Gpcr7, β 2-adrenergic receptor, β(2)AR, β-2 adrenoceptor, β-2 receptor, β-adrenergic receptor 2a, …	adrenoceptor beta 2	Plasma Membrane	G-protein coupled receptor	articaine/epinephrine, bupivacaine/epinephrine, carteolol, dipivefrin, meluadrine, epinephrine/prilocaine, epinephrine/lidocaine, bedoradrine, KUL 7211, celiprolol, arformoterol, indacaterol, myogane, budesonide/formoterol, nebivolol, vilanterol, olodaterol, formoterol/mometasone furoate, glycopyrrolate/indacaterol, fluticasone furoate/vilanterol, latanoprost/timolol, umeclidinium/vilanterol, epi…	154	11555	24176
Akt	AKT1/2/3, B/Akt, PKB, RAC-PK		Cytoplasm	group	afuresertib, ipatasertib, ONC-201, AT13148, SR-13668, MSC2363318A
BAAT	AI118337, AI158864, BACAT, BAT, bile acid-CoA:amino acid N-acyltransferase, bile acid-Coenzyme A: amino acid N-acyltransferase, glycine N-choloyltransferase, kan-1, Nat	bile acid-CoA:amino acid N-acyltransferase	Cytoplasm	enzyme		570	12012	29725
CEBPB	Agp/eb, ANF-1, ANF-2, C/Ebp Beta-Lip, C/Ebp β-Lip, C/EBP-beta, C/EBP-β, CCAAT enhancer binding protein beta, CCAAT enhancer-binding protein β, CCAAT/enhancer binding protein (C/EBP), beta, CCAAT/enhancer binding protein (C/EBP), β, CCAAT/enhancer binding protein beta, CCAAT/enhancer binding protein β, CEBP-β, CRP2, IL-6DBP, NF-IL6, NF-M, TCF5	CCAAT enhancer binding protein beta	Nucleus	transcription regulator		1051	12608	24253
EGFR	9030024J15RIK, AI552599, C-ERBB, EGF receptor, EGF-TK, EGFR1, EGFR vIII, epidermal growth factor receptor, ERBB1, ERBB, Errb1, Errp, HER1, HER-1 (EGFR), MENA, NISBD2, PIG61, Wa5, wa-2	epidermal growth factor receptor	Plasma Membrane	kinase	cetuximab, AEE 788, panitumumab, BMS-599626, varlitinib, tesevatinib, BMS-690514, dacomitinib, bevacizumab/erlotinib, matuzumab, afatinib, nimotuzumab, necitumumab, BIBX 1382BS, icotinib, transforming growth factor(alpha)-pseudomonas aeruginosa exotoxin (38), MP 412, sapitinib, cetuximab/irinotecan, CUDC 101, zalutumumab, lapatinib/pazopanib, irinotecan/panitumumab, erlotinib/vismodegib, erlotini…	1956	13649	24329
ESR1	Alpha estrogen receptor, ER66, ER, Er alpha (46 kDa isoform), Er α (46 kDa isoform), ER-alpha, ER-α, ERa, ESR, ESRA, Estr, Estra, estrogen receptor 1, estrogen receptor 1 (alpha), estrogen receptor 1 (α), Estrogen receptor α, ESTRR, NR3A1, RNESTROR, TERP-1, α estrogen receptor	estrogen receptor 1	Nucleus	ligand-dependent nuclear receptor	17-alpha-ethinylestradiol, fulvestrant, beta-estradiol, estradiol 17beta-cypionate, estriol, estrone, estradiol valerate, estrone sulfate, mestranol, CHF-4227, bazedoxifene, estradiol valerate/testosterone enanthate, TAS-108, ethynodiol diacetate, ethinyl estradiol/ethynodiol diacetate, estradiol acetate, esterified estrogens, estradiol cypionate/medroxyprogesterone acetate, estradiol/norethindro…	2099	13982	24890
FAS	AI196731, ALPS1A, APO-1, APT1, CD95, CD95 receptor, CD95L, Fas (TNF receptor superfamily member 6), Fas cell surface death receptor, FAS/APO1, FAS1, FASTM, lpr, Receptors for Fas Ligand, Tnf receptor member 6, TNFR6, TNFRSF6	Fas cell surface death receptor	Plasma Membrane	transmembrane receptor	APO010	355	14102	246097
GAPDH	1,3-Bgd, BARS-38, G3P, G3PD, G3PDH, GAPD, Gapdh-ps15, glyceraldehyde-3-phosphate dehydrogenase, glyceraldehyde-3-phosphate dehydrogenase, pseudogene 15, Gm20899, HEL-S-162eP, LOC14433, NUCLEAR URACIL DNA GLYCOSYLASE	glyceraldehyde-3-phosphate dehydrogenase	Cytoplasm	enzyme		2597	100042025|14433	24383
GCLM	AI649393, Gamma gclm, gamma GCS LIGHT CHAIN, Gamma glutamylcysteine synthase (regulatory), gamma GLUTAMYLCYSTEINE SYNTHETASE, gamma-glutamylcysteine synthetase light (regulatory) subunit, Gcmc, Gcs, Regulatory, Gcs-ls, GLCLR, glutamat-cystein ligase, regulatory subunit, glutamate-cysteine ligase modifier subunit, Glutamate-Cysteine Ligase, Modifier Subunit, γ gclm, γ GCS LIGHT CHAIN, γ glutamylcy…	glutamate-cysteine ligase modifier subunit	Cytoplasm	enzyme		2730	14630	29739
GRB2	AA408164, ASH, Ash-psi, EGFRBP-GRB2, GRAB2, growth factor receptor bound protein 2, MST084, MSTP084, NCKAP2	growth factor receptor bound protein 2	Cytoplasm	kinase	liposome-incorporated Grb2 antisense oligodeoxynucleotide	2885	14784	81504
HDAC6	CPBHM, HD6, Hdac5, histone deacetylase 6, JM21, LOC100911205, mHDA2, PPP1R90, Sfc6	histone deacetylase 6	Nucleus	transcription regulator	tributyrin, belinostat, pyroxamide, bortezomib/vorinostat, ricolinostat, KA2507, vorinostat, trametinib/vorinostat	10013	15185	84581
HSPA5	AL022860, AU019543, baffled, BIP, D2Wsu141e, D2Wsu17e, GRP 78, HEAT SHOCK 70KDA protein5, heat shock protein 5, heat shock protein family A (Hsp70) member 5, heat shock protein family A member 5, HEL-S-89n, Hsce70, HSP70-5, IDBP2, Immunoglobulin heavy chain binding, mBiP, MIF2, SEZ-7	heat shock protein family A (Hsp70) member 5	Cytoplasm	enzyme		3309	14828	25617
INSR	4932439J01Rik, alpha subunit INSULIN receptor, CD220, D630014A15RIK, HHF5, insulin receptor, INSULIN receptor B, Insulin receptor beta, INSULIN receptor KINASE, Insulin receptor β, INSULIN RPTK, IR, IR alpha, IR α, IR-B, IRK, α subunit INSULIN receptor	insulin receptor	Plasma Membrane	kinase	BMS-754807, insulin detemir, INS, canakinumab/INS, insulin aspart/insulin detemir, ceritinib, insulin glargine/insulin lispro, KW-2450, subetta, INS/protamine zinc insulin, INS/pioglitazone, insulin aspart, insulin glulisine, insulin lispro, insulin glargine, protamine zinc insulin	3643	16337	24954
Insulin	Ins, Ins1/2		Extracellular Space	group
MET	AI838057, AUTS9, c-Met, DFNB97, HGF, HGF Binding, HGFR, LOC360378, met proto-oncogene, MET proto-oncogene, receptor tyrosine kinase, MetR, PAR4, RCCP2	MET proto-oncogene, receptor tyrosine kinase	Plasma Membrane	kinase	crizotinib, tivantinib, cabozantinib, amuvatinib, AMG 208, PF-4217903, foretinib, golvatinib, SGX523, BMS 777607, MK2461, capmatinib, JNJ-38877605, onartuzumab, glesatinib, cabozantinib/erlotinib, tepotinib, AMG 337, LY2875358, ABT-700, ARGX-111, SAR125844, volitinib, LY3164530, altiratinib, sitravatinib, merestinib, EMD 1204831, MK8033, antibody-drug conjugate ABBV-399, JNJ-61186372, sym015, BPI…	4233	17295	24553
miR-1-3p (and other miRNAs w/seed GGAAUGU)	hsa-miR-1, hsa-miR-206, hsa-miR-613, hsa-miR-1-3p, hsa-miR-1b, microRNA 1d, miR-1, miR-206, miR-613, miR-1b, MIR1D, MIRN1, MIRN1D, mmu-miR-1, mmu-miR-206, mmu-miR-6349, mmu-miR-6382, mmu-miR-1a, mmu-miR-1a-3p, mmu-miR-1b, mmu-miR-206-3p, rno-miR-1, rno-miR-206, rno-miR-1-3p, rno-miR-1b, rno-miR-206-3p		Cytoplasm	mature microRNA
MLXIPL	bHLHd14, CHREBP, MIO, MLX, MLX interacting protein-like, MONDOB, WBSCR14, WS-bHLH	MLX interacting protein like	Nucleus	transcription regulator		51085	58805	171078
MYC	AU016757, bHLHe39, C-MYC-P64, CMYC, mMyc, MRTL, MYC proto-oncogene, bHLH transcription factor, Myc2, MYCC, myelocytomatosis oncogene, Niard, Nird, RNCMYC	MYC proto-oncogene, bHLH transcription factor	Nucleus	transcription regulator	MYC-targeting siRNA DCR-MYC, AVI-4126	4609	17869	24577
NCL	B530004O11RIK, C23, D0Nds28, D1Nds28, LOC100289394, Nsr1, NUCL, nucleolin	nucleolin	Nucleus	other	AGRO 100	4691	17975	25135
NCOR2	CTG26, N-CoR, nuclear receptor co-repressor 2, RETINOID SILENCER, SMAP270, SMRT, SMRTE, SMRTE-tau, TNRC14, TRAC, TRAC-1	nuclear receptor corepressor 2	Nucleus	transcription regulator		9612	20602	360801
NOS2	CALCIUM-INDEPENDENT NOS, HEP-NOS, Hepatocyte NOS, Inducible NOS, INOS, LOC497963, MAC-NOS, nitric oxide synthase 2, nitric oxide synthase 2, inducible, NOS, NOS-II, NOS2A, similar to Nitric oxide synthase, inducible (NOS type II) (Inducible NO synthase) (Inducible NOS) (iNOS)	nitric oxide synthase 2	Cytoplasm	enzyme	pimagedine, triflusal, N(G)-monomethyl-D-arginine, GW 273629	4843	18126	24599|497963
NR1H4	AI957360, BAR, Farnesol Receptor, FXR, FXR alpha, FXR α, HRR-1, nuclear receptor subfamily 1 group H member 4, nuclear receptor subfamily 1, group H, member 4, PFIC5, RIP14, Rxrip14	nuclear receptor subfamily 1 group H member 4	Nucleus	ligand-dependent nuclear receptor	obeticholic acid, apomine	9971	20186	60351
NR3C1	GCCR, GCR, GCR alpha, GCR α, GCRST, glucocorticoid receptor, Glucocorticoid receptor α-2, GR, Gr alpha, Gr beta, Gr α, Gr β, GR-A, GRL, Grl-1, nuclear receptor subfamily 3 group C member 1, nuclear receptor subfamily 3, group C, member 1, Type ii corticosteroid receptor	nuclear receptor subfamily 3 group C member 1	Nucleus	ligand-dependent nuclear receptor	rimexolone, medrysone, clocortolone pivalate, diflorasone diacetate, fluorometholone, dexamethasone phosphate, cortisone acetate, halcinonide, flurandrenolide, desoximetasone, desonide, prednisolone, clobetasol propionate, fluocinolone acetonide, prednisone, hydrocortisone, triamcinolone, dexamethasone 21-acetate, 11beta hydrocortisone acetate, betamethasone, dexamethasone, budesonide, fluticason…	2908	14815	24413
PPARG	CIMT1, GLM1, NR1C3, peroxisome proliferator activator receptor γ, peroxisome proliferator-activated receptor gamma, peroxisome proliferator-activated receptor γ, PPAR gamma 3, PPAR γ 3, PPAR-gamma, PPAR-γ, Pparg1, PPFP, receptor γ	peroxisome proliferator activated receptor gamma	Nucleus	ligand-dependent nuclear receptor	icosapent, amlodipine/telmisartan, inolitazone, aleglitazar, aspirin/dipyridamole/telmisartan, clopidogrel/telmisartan, glimepiride/rosiglitazone, nicotinic acid/pioglitazone, alogliptin/pioglitazone, glimepiride/pioglitazone, GED-0507-34-levo, INS/pioglitazone, rosiglitazone, farglitazar, sulfasalazine, pioglitazone, telmisartan, tesaglitazar, troglitazone, hydrochlorothiazide/telmisartan, balsa…	5468	19016	25664
PPARGC1A	A830037N07RIK, Gm11133, LEM6, peroxisome proliferative activated receptor, gamma, coactivator 1 alpha, peroxisome proliferative activated receptor, γ, coactivator 1 α, Peroxisome Proliferator-Activating Receptor Gamma Coactivator 1 Alpha, Peroxisome Proliferator-Activating Receptor γ Coactivator 1 α, Peroxisome Proliferator-Activating Receptor γ Coactivator 1alpha, PGC-1, PGC-1(alpha), PGC-1(α), …	PPARG coactivator 1 alpha	Nucleus	transcription regulator		10891	19017	83516
PRKCZ	14-3-3-zetaisoform, AI098070, aPKCzeta, aPKCζ, C80388, NPKC-ZETA, NPKC-ζ, PKC2, PKC-ZETA, PKC-ζ, Pkcz, protein kinase C zeta, protein kinase C ζ, protein kinase C, zeta, protein kinase C, ζ, R74924, r14-3-3, zetaPKC	protein kinase C zeta	Cytoplasm	kinase	pkc-zeta inhibitor, ingenol mebutate	5590	18762	25522
PRKDC	AI326420, AU019811, DNA-DEPENDENT protein KINASE, DNA-PKC, DNA-PKcs, DNAPDcs, DNAPK, DNPK1, DOXNPH, dxnph, HYRC1, HYRC, IMD26, p350, p460, Prkdc predicted, protein kinase, DNA activated, catalytic polypeptide, protein kinase, DNA-activated, catalytic subunit, scid, slip, XRCC7	protein kinase, DNA-activated, catalytic subunit	Nucleus	kinase	P7170, CC-115, MSC2490484A	5591	19090	360748
RARB	A830025K23, beta RAR, HAP, LOC100130354, LOC101927874, LOC51036, LOC684994, MCOPS12, NR1B2, Rar beta, Rar β, RAR-epsilon, RAR-ε, RARbeta1, retinoic acid receptor beta, retinoic acid receptor β, retinoic acid receptor, beta, retinoic acid receptor, β, RRB2, β RAR	retinoic acid receptor beta	Nucleus	ligand-dependent nuclear receptor	etretinate, idarubicin/mitoxantrone/tretinoin, daunorubicin/tretinoin, idarubicin/tretinoin, doxorubicin/tretinoin, adapalene, isotretinoin, AGN 190299, tazarotene, acitretin, tretinoin, tamibarotene, alitretinoin, fenretinide	5915	218772	24706
SNAI2	SLUG, SLUGH1, SLUGH, SNAIL2, snail family transcriptional repressor 2, snail family zinc finger 2, WS2D	snail family transcriptional repressor 2	Nucleus	transcription regulator		6591	20583	25554
SRSF2	D11Wsu175e, Htra2-beta, Htra2-β, Irebf2, MRF-1, PR264, SC-35, serine and arginine rich splicing factor 2, serine/arginine-rich splicing factor 2, SFRS2, Sfrs10, SFRS2A, SPLICING FACTOR, ARGININE/SERINE-RICH 2, SRp30b, Tra2-B1	serine and arginine rich splicing factor 2	Nucleus	transcription regulator		6427	20382	494445
TGFB1	Beta Ig-h3, CED, DPD1, LAP, TGF-beta1, TGF-β, tgf-β(1), TGF-β1, TGFB, TGFbeta, transforming growth factor beta 1, transforming growth factor, beta 1, transforming growth factor, β 1, transforming growth factor-β 1, Transforming growth factor-β(1), β Ig-h3	transforming growth factor beta 1	Extracellular Space	growth factor	dalantercept, fresolimumab, LY3200882, MSB0011359C, NIS793	7040	21803	59086
TLN1	ILWEQ, TALIN, talin-1, TLN	talin 1	Plasma Membrane	other		7094	21894	313494
TPI1	AI255506, HEL-S-49, LOC100911515, TIM, TPI, TPID, Triosephosphate isomerase, Triosephosphate isomerase 1, triosephosphate isomerase-like	triosephosphate isomerase 1	Cytoplasm	enzyme		7167	21991	100911515
XRCC5	AI314015, CTC85, CTCBF, KARP-1, KU80, Ku86, KU (p70/p80) subunit, KUB2, Kup80, NFIV, X-ray repair complementing defective repair in Chinese hamster cells 5, X-ray repair cross complementing 5	X-ray repair cross complementing 5	Nucleus	enzyme		7520	22596	363247
